# Supplementary material for: All-fluorescence white organic light-emitting diodes with record-beating power efficiencies over 130 lm W‒1 and small roll-offs
Source: Nat Commun. 2022 Sep 2;13:5154. doi: 10.1038/s41467-022-32967-w (PMC9440051; doi:10.1038/s41467-022-32967-w)
Supplement: Supplementary file 2 — Source Data [file 41467_2022_32967_MOESM2_ESM.xlsx]

## Sheet: fig.2b
Spectra			inserted
Weavlength	3.200(V)		Luminance(CD/m^2)	Efficiency(lm/W)	EQE(%)
380	0.0001269		0	0	0
382	9.387e-05		0	0	0
384	7.961e-05		0	0	0
386	7.656e-05		0	0	0
388	7.193e-05		0	0	0
390	7.193e-05		0	0	0
392	6.331e-05		0	0	0
394	6.188e-05		0	0	0
396	6.098e-05		0	0	0
398	5.093e-05		0	0	0
400	5.467e-05		0	0	0
402	4.871e-05		0	0	0
404	4.722e-05		0	0	0
406	4.836e-05		0	0	0
408	4.915e-05		0	0	0
410	5.093e-05		0	0	0
412	5.424e-05		0	0	0
414	5.791e-05		0	0	0
416	6.332e-05		0	0	0
418	7.204e-05		0	0	0
420	8.705e-05		0	0	0
422	0.0001068		0	0	0
424	0.0001283		0	0	0
426	0.0001657		2.175	127.362	30.18
428	0.0002105		8.184	119.882	29.59
430	0.0002662		66.94	97.9079	26.82
432	0.0003525		289.7	80.4942	24.72
434	0.0004478		814.8	67.2051	22.69
436	0.0005722		2228	53.8315	20.38
438	0.0007076		6074	38.7313	17.07
440	0.0008788		11020	28.5203	14.28
442	0.001078		16260	21.3324	11.93
444	0.001351		26890	13.7742	9.34
446	0.001637		45360	7.25833	6.62
448	0.001944		45550	3.12086	3.47
450	0.002281
452	0.002697
454	0.003098
456	0.003617
458	0.004085
460	0.004572
462	0.005004
464	0.005581
466	0.006003
468	0.006462
470	0.006885
472	0.007245
474	0.007663
476	0.007977
478	0.008279
480	0.008458
482	0.008769
484	0.008914
486	0.009074
488	0.009087
490	0.009271
492	0.00933
494	0.009396
496	0.009461
498	0.0095
500	0.009482
502	0.009496
504	0.009575
506	0.009607
508	0.009673
510	0.00977
512	0.009883
514	0.01003
516	0.01022
518	0.01046
520	0.01077
522	0.01116
524	0.01153
526	0.01204
528	0.01253
530	0.01305
532	0.01362
534	0.01413
536	0.01456
538	0.01505
540	0.01548
542	0.01574
544	0.01606
546	0.01624
548	0.01636
550	0.01644
552	0.01632
554	0.01623
556	0.0161
558	0.01576
560	0.01546
562	0.01505
564	0.01466
566	0.01425
568	0.01383
570	0.01339
572	0.01296
574	0.01254
576	0.01214
578	0.01176
580	0.01135
582	0.01094
584	0.01067
586	0.01026
588	0.009939
590	0.009504
592	0.009186
594	0.008864
596	0.008495
598	0.008192
600	0.007826
602	0.007556
604	0.007234
606	0.006936
608	0.006627
610	0.00629
612	0.00603
614	0.00578
616	0.005508
618	0.005213
620	0.004975
622	0.004717
624	0.004506
626	0.004272
628	0.00404
630	0.003854
632	0.00367
634	0.003488
636	0.003295
638	0.003147
640	0.002986
642	0.002844
644	0.002683
646	0.002548
648	0.002429
650	0.002308
652	0.002191
654	0.002074
656	0.001979
658	0.00189
660	0.001788
662	0.0017
664	0.001624
666	0.001546
668	0.001474
670	0.001388
672	0.001328
674	0.001269
676	0.0012
678	0.001138
680	0.001082
682	0.001029
684	0.0009776
686	0.0009258
688	0.0008882
690	0.0008401
692	0.0007979
694	0.0007591
696	0.0007223
698	0.0006919
700	0.0006581
702	0.000621
704	0.0005996
706	0.0005709
708	0.0005396
710	0.0005157
712	0.0004911
714	0.0004723
716	0.0004508
718	0.0004291
720	0.0004137
722	0.0003909
724	0.000373
726	0.0003542
728	0.0003389
730	0.0003251
732	0.0003073
734	0.0002958
736	0.0002816
738	0.0002686
740	0.0002568
742	0.0002473
744	0.0002356
746	0.0002273
748	0.000218
750	0.0002094
752	0.0002014
754	0.0001952
756	0.0001857
758	0.0001842
760	0.0001742
762	0.0001688
764	0.0001589
766	0.000158
768	0.0001489
770	0.0001432
772	0.000139
774	0.0001324
776	0.0001286
778	0.0001258
780	0.0001203

## Sheet: fig.2c
W1-0			W1-1			W1-2			W1-3			W1-4			W1-5			W1-6			W1-7			W1-8
Luminance(CD/m^2)	Efficiency(lm/W)	EQE(%)	Luminance(CD/m^2)	Efficiency(lm/W)	EQE(%)	Luminance(CD/m^2)	Efficiency(lm/W)	EQE(%)	Luminance(CD/m^2)	Efficiency(lm/W)	EQE(%)	Luminance(CD/m^2)	Efficiency(lm/W)	EQE(%)	Luminance(CD/m^2)	Efficiency(lm/W)	EQE(%)	Luminance(CD/m^2)	Efficiency(lm/W)	EQE(%)	Luminance(CD/m^2)	Efficiency(lm/W)	EQE(%)	Luminance(CD/m^2)	Efficiency(lm/W)	EQE(%)
3.942	110.368	26.91	6.209	117.031	28.8	2.78	120.447	28.47	13.02	122.568	30.07	4.131	123.487	29.41	15.29	122.642	30.2	3.641	129.967	30.77	2.175	127.362	30.18	6.306	110.393	27.53
50.55	105.084	27.7	63.5	106.846	28.35	10.17	118.268	29.12	98.54	108.829	29.02	14.46	121.174	29.95	107.1	108.513	29.05	12.81	125.963	31.05	8.184	119.882	29.59	62.13	86.3564	24.23
327.1	95.023	27.08	327.4	95.0186	27.29	85.98	106.561	28.34	390.3	94.391	27.43	106.1	107.98	28.97	405	92.9458	27.2	90.91	109.908	29.65	66.94	97.9079	26.82	284.5	70.9443	22.39
1071	83.846	25.73	942.5	83.4588	25.84	377.3	94.3631	27.18	983.4	81.3771	25.67	410.9	93.5083	27.32	1015	79.003	25.13	353.1	92.1564	27.5	289.7	80.4942	24.72	788.7	60.3933	20.89
3163	69.3522	23.58	2587	68.7549	23.63	1008	82.3631	25.61	2455	66.4734	23.42	1029	80.3357	25.46	2579	63.1264	22.45	912.3	77.4509	25.33	814.8	67.2051	22.69	2124	49.3954	19.08
8646	49.575	19.6	7053	50.1052	20.07	2659	67.6397	23.38	6216	48.5408	20.01	2591	65.0021	22.97	6740	44.6042	18.55	2385	62.6305	22.98	2228	53.8315	20.38	5694	36.2091	16.22
15220	35.7758	16.14	12790	36.2434	16.58	7094	48.7314	19.65	10980	35.2116	16.59	6704	46.8717	19.35	12050	32.5033	15.44	6329	45.7502	19.6	6074	38.7313	17.07	10300	27.022	13.7
21700	26.3192	13.36	18840	26.8699	13.83	12830	35.2209	16.23	16050	26.1638	13.87	11990	34.0373	16.05	17680	24.1573	12.89	11490	33.2189	16.19	11020	28.5203	14.28	15230	20.315	11.48
33920	16.4826	10.24	31020	16.7643	10.57	18820	26.0784	13.53	26160	16.5352	10.72	17700	25.3513	13.44	29190	15.2911	9.96	17080	24.8572	13.55	16260	21.3324	11.93	25310	13.1898	9.01
53950	8.44525	7.16	51570	8.38558	7.22	30900	16.3082	10.36	43110	8.51734	7.52	29510	15.9746	10.35	49390	7.87962	6.96	28460	16.0156	10.6	26890	13.7742	9.34	42890	6.94016	6.37
52590	3.63681	3.85	51230	3.52414	3.79	51670	8.22866	7.13	48350	4.02639	4.44	50360	8.15998	7.18	51310	3.53259	3.85	49150	8.51155	7.6	45360	7.25833	6.62	44010	3.00582	3.36
						50970	3.46956	3.75				50530	3.42274	3.72				52690	3.83423	4.18	45550	3.12086	3.47

## Sheet: fig.2d
W1-0			W1-1			W1-2			W1-3			W1-4			W1-5			W1-6			W1-7			W1-8
Voltage(V)	Luminance(CD/m^2)	Current Density(mA/cm^2)	Voltage(V)	Luminance(CD/m^2)	Current Density(mA/cm^2)	Voltage(V)	Luminance(CD/m^2)	Current Density(mA/cm^2)	Voltage(V)	Luminance(CD/m^2)	Current Density(mA/cm^2)	Voltage(V)	Luminance(CD/m^2)	Current Density(mA/cm^2)	Voltage(V)	Luminance(CD/m^2)	Current Density(mA/cm^2)	Voltage(V)	Luminance(CD/m^2)	Current Density(mA/cm^2)	Voltage(V)	Luminance(CD/m^2)	Current Density(mA/cm^2)	Voltage(V)	Luminance(CD/m^2)	Current Density(mA/cm^2)
2.6	3.942	0.004316	2.6	6.209	0.006411	2.5	2.78	0.0029	2.6	13.02	0.012835	2.5	4.131	0.004204	2.6	15.29	0.015064	2.5	3.641	0.00352	2.5	2.175	0.002146	2.6	6.306	0.006902
2.8	50.55	0.053973	2.8	63.5	0.066682	2.6	10.17	0.01039	2.8	98.54	0.101592	2.6	14.46	0.014419	2.8	107.1	0.110738	2.6	12.81	0.012288	2.6	8.184	0.008249	2.8	62.13	0.080723
3	327.1	0.360479	3	327.4	0.360827	2.8	85.98	0.09053	3	390.3	0.433009	2.8	106.1	0.110247	3	405	0.456304	2.8	90.91	0.092806	2.8	66.94	0.076711	3	284.5	0.419946
3.2	1071	1.25403	3.2	942.5	1.10869	3	377.3	0.41871	3.2	983.4	1.18639	3	410.9	0.460166	3.2	1015	1.26131	3	353.1	0.401237	3	289.7	0.376888	3.2	788.7	1.2821
3.5	3163	4.09374	3.5	2587	3.37734	3.2	1008	1.20151	3.5	2455	3.31502	3.2	1029	1.2575	3.5	2579	3.66709	3.2	912.3	1.15641	3.2	814.8	1.19028	3.5	2124	3.85966
4	8646	13.6975	4	7053	11.0556	3.5	2659	3.52857	4	6216	10.0576	3.5	2591	3.57785	4	6740	11.8679	3.5	2385	3.4181	3.5	2228	3.71501	4	5694	12.3507
4.5	15220	29.7005	4.5	12790	24.6365	4	7094	11.4333	4.5	10980	21.7698	4	6704	11.2335	4.5	12050	25.882	4	6329	10.8651	4	6074	12.3169	4.5	10300	26.6107
5	21700	51.8045	5	18840	44.055	4.5	12830	25.431	5	16050	38.5437	4.5	11990	24.5924	5	17680	45.9848	4.5	11490	24.1475	4.5	11020	26.9752	5	15230	47.1045
6	33920	107.753	6	31020	96.8845	5	18820	45.3438	6	26160	82.8376	5	17700	43.8686	6	29190	99.9527	5	17080	43.1734	5	16260	47.8917	6	25310	100.474
8	53950	250.864	8	51570	241.504	6	30900	99.2091	8	43110	198.762	6	29510	96.7246	8	49390	246.147	6	28460	93.0445	6	26890	102.217	8	42890	242.687
10	52590	454.289	10	51230	456.69	8	51670	246.586	10	48350	377.251	8	50360	242.358	10	51310	456.309	8	49150	226.764	8	45360	245.412	10	44010	459.979
						10	50970	461.52				10	50530	463.794				10	52690	431.718	10	45550	458.526

## Sheet: fig.2e
EQEs of 25 repeated devices
1	2	3	4	5	6	7	8	9	10	11	12	13	14	15	16	17	18	19	20	21	22	23	24	25
29.3	29.3	30.3	30.1	30.3	29.4	29.7	29.6	29.7	29.9	29.7	30	30.1	30.7	30.4	30.3	31	30.5	30.6	30.8	31.1	30.8	30.9	30.6	30.7

## Sheet: fig.2f
PEs of 25 repeated devices
1	2	3	4	5	6	7	8	9	10	11	12	13	14	15	16	17	18	19	20	21	22	23	24	25
122.049	122.035	124.367	125.589	125.57	126.061	126.671	126.204	126.741	122.772	126.868	122.593	122.935	127.818	127.217	128.55	127.981	128.631	124.721	127.042	129.038	130.581	130.675	128.27	129.967
122	122	122.6	122.8	122.9	124.4	125.6	125.6	126.1	126.2	126.7	126.7	126.9	127	127.2	127.8	128.3	128.6	128.6	129	130	130.6	130.7	127.9	124.7

## Sheet: fig.2g
AS depicted in supplementary table 2

## Sheet: fig.2h
AS depicted in supplementary table 2

## Sheet: fig.3c
wavelength	Normalized PL intensity of TCP-BP-SFAC	wavelength	Normalized PL intensity of TBRB	wavelength	absorption of TBRB
350	0	380	0.00565	200	0.162
351	0.000267393	382	0.0064	201	0.179
352	0.000636882	384	0.00652	202	0.144
353	0.000420537	386	0.0077	203	0.169
354	0.000797318	388	0.00866	204	0.144
355	0.000850797	390	0.00721	205	0.146
356	0.00101	392	0.00698	206	0.131
357	0.00124	394	0.0079	207	0.137
358	0.00148	396	0.0074	208	0.119
359	0.00157	398	0.00684	209	0.154
360	0.00147	400	0.00618	210	0.117
361	0.00161	402	0.00646	211	0.163
362	0.0022	404	0.00713	212	0.149
363	0.00244	406	0.00625	213	0.152
364	0.00223	408	0.00632	214	0.148
365	0.00252	410	0.00657	215	0.158
366	0.00272	412	0.00609	216	0.171
367	0.00273	414	0.00541	217	0.155
368	0.00301	416	0.0055	218	0.145
369	0.00321	418	0.00489	219	0.125
370	0.00295	420	0.00483	220	0.169
371	0.00364	422	0.00482	221	0.153
372	0.00332	424	0.00403	222	0.17
373	0.004	426	0.00382	223	0.139
374	0.00423	428	0.00377	224	0.133
375	0.00502	430	0.00361	225	0.151
376	0.00569	432	0.00317	226	0.149
377	0.00633	434	0.00281	227	0.158
378	0.00712	436	0.00289	228	0.153
379	0.00756	438	0.00218	229	0.166
380	0.00767	440	0.00275	230	0.177
381	0.00797	442	0.00261	231	0.187
382	0.00783	444	0.00208	232	0.201
383	0.00769	446	0.00183	233	0.252
384	0.00777	448	0.00208	234	0.31
385	0.0072	450	0.00183	235	0.35
386	0.00737	452	0.00166	236	0.364
387	0.00719	454	0.00183	237	0.366
388	0.00705	456	0.00145	238	0.361
389	0.00743	458	0.00144	239	0.354
390	0.00735	460	0.000730121	240	0.347
391	0.00716	462	0.000217947	241	0.339
392	0.00717	464	0.000369828	242	0.332
393	0.00718	466	0.000305125	243	0.326
394	0.00793	468	0	244	0.32
395	0.00781	470	0.000852716	245	0.314
396	0.00793	472	0.00112	246	0.309
397	0.0084	474	0.000292185	247	0.303
398	0.00908	476	0.000474034	248	0.296
399	0.0093	478	0.000126681	249	0.286
400	0.00959	480	0.00062251	250	0.272
401	0.01045	482	0.000569385	251	0.257
402	0.01021	484	0.000662694	252	0.241
403	0.01018	486	0.00116	253	0.224
404	0.01107	488	0.000587093	254	0.21
405	0.01117	490	0.00102	255	0.197
406	0.01195	492	0.000769624	256	0.189
407	0.01217	494	0.001	257	0.183
408	0.01274	496	0.00163	258	0.179
409	0.01399	498	0.00211	259	0.177
410	0.01484	500	0.00254	260	0.175
411	0.01599	502	0.00303	261	0.176
412	0.01735	504	0.00411	262	0.177
413	0.01865	506	0.00565	263	0.178
414	0.02049	508	0.00808	264	0.18
415	0.02203	510	0.01208	265	0.181
416	0.02395	512	0.01728	266	0.181
417	0.02685	514	0.02408	267	0.183
418	0.02981	516	0.03352	268	0.186
419	0.03269	518	0.04631	269	0.187
420	0.03559	520	0.06305	270	0.191
421	0.04034	522	0.08524	271	0.193
422	0.04362	524	0.10996	272	0.193
423	0.04923	526	0.14109	273	0.202
424	0.05462	528	0.17678	274	0.206
425	0.06006	530	0.21975	275	0.214
426	0.06614	532	0.27219	276	0.218
427	0.0728	534	0.32593	277	0.228
428	0.08032	536	0.38267	278	0.237
429	0.08947	538	0.44533	279	0.249
430	0.09867	540	0.51166	280	0.263
431	0.10819	542	0.58134	281	0.276
432	0.11846	544	0.6487	282	0.292
433	0.13048	546	0.7119	283	0.308
434	0.14241	548	0.77184	284	0.327
435	0.1547	550	0.83041	285	0.349
436	0.16833	552	0.88081	286	0.378
437	0.18461	554	0.92304	287	0.41
438	0.19961	556	0.95914	288	0.444
439	0.21662	558	0.97821	289	0.483
440	0.23534	560	0.99455	290	0.527
441	0.25344	562	1	291	0.572
442	0.27552	564	0.99659	292	0.616
443	0.29683	566	0.98638	293	0.663
444	0.31928	568	0.97003	294	0.709
445	0.34074	570	0.94824	295	0.758
446	0.36483	572	0.92236	296	0.81
447	0.38712	574	0.89307	297	0.866
448	0.41553	576	0.8631	298	0.926
449	0.44287	578	0.83313	299	0.999
450	0.46946	580	0.80112	300	1.083
451	0.49587	582	0.76979	301	1.173
452	0.52065	584	0.74868	302	1.271
453	0.54552	586	0.71939	303	1.365
454	0.57661	588	0.69964	304	1.441
455	0.60567	590	0.67288	305	1.486
456	0.63214	592	0.65585	306	1.49
457	0.65799	594	0.63957	307	1.456
458	0.68286	596	0.61989	308	1.387
459	0.70853	598	0.60463	309	1.301
460	0.73363	600	0.58611	310	1.208
461	0.75549	602	0.57317	311	1.114
462	0.77828	604	0.55457	312	1.023
463	0.80568	606	0.53652	313	0.937
464	0.82618	608	0.51786	314	0.855
465	0.84215	610	0.49396	315	0.772
466	0.86582	612	0.47557	316	0.697
467	0.88189	614	0.45697	317	0.622
468	0.89597	616	0.43654	318	0.552
469	0.90836	618	0.4125	319	0.491
470	0.92649	620	0.39227	320	0.43
471	0.93905	622	0.37082	321	0.375
472	0.94785	624	0.35277	322	0.33
473	0.95741	626	0.33138	323	0.288
474	0.96982	628	0.31095	324	0.25
475	0.96763	630	0.29379	325	0.221
476	0.98065	632	0.27723	326	0.195
477	0.98933	634	0.26089	327	0.173
478	0.99046	636	0.24427	328	0.155
479	0.99769	638	0.23167	329	0.139
480	1	640	0.21784	330	0.125
481	0.99126	642	0.20531	331	0.113
482	0.99364	644	0.19271	332	0.104
483	0.99717	646	0.18209	333	0.094
484	0.99777	648	0.17248	334	0.085
485	0.99663	650	0.16356	335	0.077
486	0.99799	652	0.15553	336	0.071
487	0.9817	654	0.14715	337	0.064
488	0.98273	656	0.14	338	0.058
489	0.98697	658	0.13278	339	0.053
490	0.98166	660	0.1259	340	0.048
491	0.97381	662	0.11929	341	0.044
492	0.97013	664	0.11309	342	0.04
493	0.95773	666	0.10765	343	0.036
494	0.95267	668	0.10199	344	0.033
495	0.94875	670	0.09545	345	0.029
496	0.94167	672	0.09062	346	0.027
497	0.93537	674	0.08619	347	0.024
498	0.92825	676	0.08129	348	0.022
499	0.91107	678	0.07523	349	0.02
500	0.90356	680	0.07148	350	0.018
501	0.90038	682	0.06671	351	0.017
502	0.88819	684	0.06272	352	0.015
503	0.88108	686	0.05831	353	0.014
504	0.87217	688	0.05524	354	0.013
505	0.85104	690	0.05164	355	0.012
506	0.83939	692	0.04828	356	0.011
507	0.83591	694	0.04524	357	0.011
508	0.81926	696	0.04163	358	0.01
509	0.81159	698	0.03952	359	0.009
510	0.79664	700	0.03727	360	0.009
511	0.77558	702	0.0341	361	0.009
512	0.76407	704	0.03251	362	0.008
513	0.76072	706	0.03055	363	0.008
514	0.74382	708	0.02805	364	0.008
515	0.72836	710	0.02662	365	0.007
516	0.71729	712	0.02555	366	0.008
517	0.69827	714	0.02367	367	0.007
518	0.68069	716	0.02254	368	0.007
519	0.67682	718	0.02122	369	0.006
520	0.66274	720	0.0203	370	0.007
521	0.64894	722	0.01869	371	0.006
522	0.63454	724	0.0182	372	0.006
523	0.6186	726	0.01693	373	0.007
524	0.60391	728	0.01579	374	0.006
525	0.59212	730	0.01492	375	0.006
526	0.58182	732	0.01466	376	0.006
527	0.56895	734	0.01308	377	0.006
528	0.55539	736	0.01239	378	0.006
529	0.54035	738	0.01139	379	0.006
530	0.5272	740	0.01079	380	0.006
531	0.51361	742	0.01007	381	0.006
532	0.50547	744	0.00961	382	0.006
533	0.49076	746	0.00913	383	0.006
534	0.48106	748	0.00812	384	0.006
535	0.46842	750	0.0076	385	0.005
536	0.45429	752	0.00715	386	0.006
537	0.44477	754	0.00689	387	0.006
538	0.43351	756	0.0058	388	0.006
539	0.42448	758	0.00503	389	0.006
540	0.41385	760	0.00533	390	0.006
541	0.40053	762	0.00552	391	0.006
542	0.38621	764	0.00429	392	0.007
543	0.3811	766	0.0035	393	0.007
544	0.3711	768	0.00332	394	0.008
545	0.36221	770	0.00322	395	0.008
546	0.35277	772	0.00314	396	0.008
547	0.33949	774	0.00306	397	0.008
548	0.33148	776	0.0035	398	0.009
549	0.32402	778	0.00241	399	0.009
550	0.31442	780	0.00317	400	0.009
551	0.30697	--	--	401	0.01
552	0.29553	--	--	402	0.01
553	0.28831	--	--	403	0.01
554	0.27589	--	--	404	0.01
555	0.26987	--	--	405	0.01
556	0.26431	--	--	406	0.011
557	0.25434	--	--	407	0.011
558	0.24808	--	--	408	0.011
559	0.23641	--	--	409	0.011
560	0.22825	--	--	410	0.011
561	0.2226	--	--	411	0.012
562	0.21648	--	--	412	0.012
563	0.20901	--	--	413	0.012
564	0.20423	--	--	414	0.013
565	0.19544	--	--	415	0.013
566	0.18864	--	--	416	0.014
567	0.18311	--	--	417	0.014
568	0.17887	--	--	418	0.015
569	0.17229	--	--	419	0.016
570	0.16545	--	--	420	0.017
571	0.1588	--	--	421	0.018
572	0.15415	--	--	422	0.019
573	0.14915	--	--	423	0.02
574	0.14562	--	--	424	0.021
575	0.14024	--	--	425	0.021
576	0.13513	--	--	426	0.022
577	0.12979	--	--	427	0.023
578	0.12558	--	--	428	0.023
579	0.12159	--	--	429	0.024
580	0.11808	--	--	430	0.024
581	0.11431	--	--	431	0.024
582	0.11067	--	--	432	0.024
583	0.10737	--	--	433	0.025
584	0.10123	--	--	434	0.025
585	0.0982	--	--	435	0.025
586	0.09664	--	--	436	0.025
587	0.09233	--	--	437	0.026
588	0.08935	--	--	438	0.026
589	0.08711	--	--	439	0.027
590	0.08237	--	--	440	0.027
591	0.08029	--	--	441	0.028
592	0.07752	--	--	442	0.029
593	0.07509	--	--	443	0.031
594	0.07268	--	--	444	0.032
595	0.06983	--	--	445	0.034
596	0.06719			446	0.036
597	0.06415			447	0.038
598	0.06315			448	0.04
599	0.06077			449	0.043
600	0.05863			450	0.045
601	0.05647			451	0.047
602	0.0542			452	0.049
603	0.05254			453	0.051
604	0.05038			454	0.053
605	0.049			455	0.055
606	0.04757			456	0.057
607	0.04481			457	0.058
608	0.04275			458	0.059
609	0.04157			459	0.06
610	0.04028			460	0.06
611	0.03801			461	0.06
612	0.03677			462	0.061
613	0.03512			463	0.061
614	0.03297			464	0.061
615	0.0326			465	0.061
616	0.03047			466	0.061
617	0.0289			467	0.061
618	0.02852			468	0.061
619	0.02659			469	0.062
620	0.02568			470	0.063
621	0.02515			471	0.064
622	0.02351			472	0.066
623	0.02192			473	0.068
624	0.02136			474	0.07
625	0.02061			475	0.073
626	0.01985			476	0.076
627	0.01818			477	0.079
628	0.01799			478	0.083
629	0.01644			479	0.086
630	0.01624			480	0.09
631	0.01515			481	0.094
632	0.01401			482	0.097
633	0.0138			483	0.101
634	0.01314			484	0.104
635	0.01256			485	0.107
636	0.01213			486	0.109
637	0.01104			487	0.111
638	0.01089			488	0.113
639	0.01013			489	0.114
640	0.00967			490	0.114
				491	0.114
				492	0.113
				493	0.112
				494	0.11
				495	0.109
				496	0.106
				497	0.104
				498	0.102
				499	0.1
				500	0.098
				501	0.096
				502	0.094
				503	0.093
				504	0.092
				505	0.091
				506	0.091
				507	0.091
				508	0.091
				509	0.092
				510	0.094
				511	0.096
				512	0.098
				513	0.1
				514	0.103
				515	0.105
				516	0.107
				517	0.11
				518	0.112
				519	0.114
				520	0.116
				521	0.117
				522	0.118
				523	0.118
				524	0.118
				525	0.118
				526	0.117
				527	0.115
				528	0.113
				529	0.111
				530	0.108
				531	0.105
				532	0.101
				533	0.097
				534	0.092
				535	0.088
				536	0.083
				537	0.079
				538	0.073
				539	0.069
				540	0.064
				541	0.059
				542	0.055
				543	0.051
				544	0.047
				545	0.043
				546	0.039
				547	0.036
				548	0.032
				549	0.029
				550	0.026
				551	0.023
				552	0.021
				553	0.018
				554	0.016
				555	0.014
				556	0.012
				557	0.011
				558	0.009
				559	0.008
				560	0.007
				561	0.006
				562	0.005
				563	0.004
				564	0.004
				565	0.003
				566	0.002
				567	0.002
				568	0.002
				569	0.001
				570	0.001
				571	0.001
				572	0.001
				573	0
				574	0
				575	0
				576	0
				577	0
				578	0
				579	0
				580	-0.001
				581	0
				582	0
				583	0
				584	-0.001
				585	0
				586	-0.001
				587	-0.001
				588	-0.001
				589	-0.001
				590	-0.001
				591	-0.001
				592	-0.001
				593	-0.001
				594	-0.001
				595	-0.001
				596	-0.001
				597	-0.001
				598	-0.001
				599	-0.001
				600	-0.001
				601	-0.001
				602	-0.001
				603	-0.001
				604	-0.001
				605	-0.001
				606	-0.001
				607	-0.001
				608	-0.001
				609	-0.001
				610	-0.001
				611	-0.001
				612	-0.001
				613	-0.001
				614	0
				615	-0.001
				616	-0.001
				617	-0.001
				618	-0.001
				619	-0.001
				620	-0.001
				621	-0.001
				622	-0.001
				623	-0.001
				624	-0.001
				625	-0.001
				626	-0.001
				627	-0.001
				628	-0.001
				629	-0.001
				630	-0.001
				631	0
				632	-0.001
				633	-0.001
				634	-0.001
				635	-0.001
				636	-0.001
				637	-0.001
				638	-0.001
				639	-0.001
				640	-0.001
				641	-0.001
				642	-0.001
				643	-0.001
				644	-0.001
				645	-0.001
				646	-0.001
				647	-0.001
				648	-0.001
				649	-0.001
				650	-0.001
				651	-0.001
				652	-0.001
				653	-0.001
				654	-0.001
				655	-0.001
				656	-0.001
				657	-0.001
				658	-0.001
				659	-0.001
				660	-0.001
				661	-0.001
				662	-0.001
				663	-0.001
				664	-0.001
				665	-0.001
				666	-0.001
				667	-0.001
				668	-0.001
				669	-0.001
				670	-0.001
				671	-0.001
				672	-0.001
				673	-0.001
				674	-0.001
				675	-0.001
				676	-0.001
				677	-0.001
				678	-0.001
				679	-0.001
				680	-0.001
				681	-0.001
				682	-0.001
				683	-0.001
				684	-0.001
				685	-0.001
				686	-0.001
				687	-0.001
				688	-0.001
				689	-0.001
				690	-0.001
				691	-0.001
				692	-0.001
				693	-0.001
				694	-0.001
				695	-0.001
				696	-0.001
				697	-0.001
				698	-0.001
				699	-0.001
				700	-0.001

## Sheet: fig.3d
	2 nm	4 nm	6 nm	8 nm	10 nm	12 nm	14 nm	16 nm		2 nm									4 nm									6 nm									8 nm									10 nm
3.0 V	1.76056	3.32259	6.49435	12.5156	17.3853	20.3666	22.2866	29.6648		Weavlength	3.000(V)	3.500(V)	4.000(V)	4.500(V)	5.000(V)	5.500(V)	6.000(V)		Weavlength	3.000(V)	3.500(V)	4.000(V)	4.500(V)	5.000(V)	5.500(V)	6.000(V)		Weavlength	3.000(V)	3.500(V)	4.000(V)	4.500(V)	5.000(V)	5.500(V)	6.000(V)		Weavlength	3.000(V)	3.500(V)	4.000(V)	4.500(V)	5.000(V)	5.500(V)	6.000(V)		Weavlength	3.000(V)	3.500(V)	4.000(V)
3.5 V	1.61031	2.43132	3.70165	5.81091	8.15062	9.71345	9.86875	9.25583		380	0	8.211e-05	0.0001776	0.0004778	0.0006942	0.00108	0.0014		380	1.575e-05	9.671e-05	0.0002762	0.0004609	0.0007501	0.0008517	0.00134		380	1.422e-05	7.651e-05	0.0002371	0.0003678	0.0005421	0.00108	0.00133		380	0	6.555e-05	0.0001853	0.0003347	0.0005325	0.00108	0.00108		380	4.231e-05	7.183e-05	0.0001833
4.0 V	1.42248	1.95733	2.60159	3.66784	4.4619	4.9586	4.91014	4.56225		382	0	7.526e-05	0.0001632	0.0003887	0.0006111	0.0008862	0.00114		382	1.576e-05	7.105e-05	0.0002189	0.0004116	0.0007133	0.000807	0.00102		382	9.308e-06	6.598e-05	0.0002064	0.0003031	0.0005078	0.00085	0.00111		382	0	4.621e-05	0.0001589	0.0002792	0.0004374	0.00095	0.0008832		382	1.106e-05	1.607e-05	0.0001225
4.5 V	1.27065	1.6695	2.02581	2.6411	2.8303	3.01723	3.00084	2.83054		384	0	5.091e-05	0.0001826	0.000383	0.0005512	0.0007632	0.00102		384	1.405e-05	7.752e-05	0.0002079	0.0003416	0.0006824	0.0007224	0.00108		384	1.026e-05	5.972e-05	0.0001984	0.0002729	0.0005447	0.0008204	0.00102		384	0	3.999e-05	0.0001446	0.0002665	0.0003916	0.0008168	0.0007647		384	7.069e-06	9.811e-06	0.0001236
5.0 V	1.17096	1.49178	1.70503	2.09179	2.06326	2.15063	2.15072	2.09943		386	0	6.815e-05	0.0001587	0.0003446	0.0005384	0.0007019	0.0009741		386	1.116e-05	6.711e-05	0.0002022	0.000321	0.0006186	0.0006745	0.0009556		386	5.754e-06	5.592e-05	0.0001701	0.0002723	0.0005217	0.0007661	0.000879		386	0	4.003e-05	0.0001255	0.0002521	0.0004114	0.0007723	0.0007959		386	2.266e-05	2.031e-05	9.682e-05
5.5 V	1.10865	1.37167	1.50686	1.76985	1.67796	1.72628	1.74587	1.75184		388	0	5.823e-05	0.0001379	0.0003124	0.0004886	0.0006496	0.0009077		388	1.129e-05	6.533e-05	0.0001796	0.0003012	0.0005844	0.0005999	0.0009338		388	1.943e-06	5.373e-05	0.0001382	0.0002687	0.0005007	0.000733	0.0008579		388	0	3.453e-05	0.0001147	0.0002377	0.0003735	0.000699	0.0006739		388	1.376e-05	1.98e-05	8.862e-05
6.0 V	1.06838	1.28811	1.37667	1.58233	1.47375	1.50587	1.54169	1.57307		390	0	4.857e-05	0.0001267	0.0002717	0.0004371	0.000616	0.0008211		390	1.308e-05	6.47e-05	0.0001678	0.000298	0.000508	0.0005785	0.0008755		390	1.189e-06	5.121e-05	0.000139	0.0002485	0.000459	0.0006725	0.0008354		390	1.832e-06	2.861e-05	0.0001057	0.0002086	0.000342	0.0006154	0.00066		390	9.371e-06	1.217e-05	7.73e-05
										392	0	4.665e-05	0.0001141	0.0002429	0.0004219	0.0005442	0.0007682		392	1.051e-05	5.591e-05	0.0001495	0.0002736	0.0004632	0.0005445	0.0008015		392	2.126e-06	4.039e-05	0.0001356	0.0002465	0.0004208	0.0005745	0.0007282		392	5.339e-07	2.424e-05	9.118e-05	0.0002046	0.0003292	0.0005448	0.0006257		392	1.592e-06	2.123e-06	7.084e-05
										394	1.435e-07	3.856e-05	0.0001082	0.0002293	0.000414	0.0005301	0.0007064		394	1.443e-05	4.685e-05	0.0001276	0.0002463	0.0004347	0.000499	0.0007647		394	3.933e-07	4.077e-05	0.0001211	0.0002361	0.0004101	0.0005418	0.0006713		394	0	2.383e-05	7.784e-05	0.0001892	0.0003256	0.0005185	0.0005735		394	1.877e-05	0	6.108e-05
										396	1.758e-06	4.212e-05	0.0001088	0.0002105	0.0003817	0.0005002	0.0006994		396	8.615e-06	4.898e-05	0.000121	0.0002482	0.0004199	0.0004841	0.0007431		396	3.097e-06	3.738e-05	0.0001141	0.0002327	0.0004064	0.0005328	0.0006086		396	0	2.209e-05	7.283e-05	0.0001841	0.0003016	0.0004826	0.0005639		396	7.032e-06	0	5.351e-05
										398	3.373e-06	4.028e-05	8.985e-05	0.0001967	0.0003432	0.0004725	0.0006629		398	1.044e-05	4.535e-05	0.0001105	0.0002235	0.0003845	0.0004588	0.0007392		398	2.36e-06	4.105e-05	9.266e-05	0.0002036	0.0003963	0.0004939	0.0006167		398	0	2.113e-05	7.748e-05	0.0001663	0.0002791	0.0004519	0.000532		398	4.722e-06	0	4.695e-05
										400	4.979e-06	4.217e-05	9.226e-05	0.0001921	0.0003512	0.000445	0.0006162		400	7.883e-06	4.248e-05	0.0001119	0.000223	0.0003554	0.0004811	0.0007159		400	2.403e-06	4.077e-05	8.623e-05	0.0002058	0.0003642	0.0004792	0.0005949		400	0	2.108e-05	7.198e-05	0.0001598	0.000296	0.0004243	0.0005284		400	8.757e-06	2.68e-06	4.733e-05
										402	7.661e-06	3.415e-05	9.1e-05	0.0001815	0.0003338	0.0004454	0.0006334		402	1.009e-05	4.06e-05	0.0001086	0.000231	0.0003603	0.000465	0.0006777		402	7.04e-07	3.617e-05	8.535e-05	0.0002047	0.0003775	0.0004972	0.0005893		402	0	2.225e-05	7.016e-05	0.0001701	0.0002722	0.0004299	0.0005166		402	1.395e-06	2.093e-06	4.629e-05
										404	2.994e-06	3.958e-05	8.768e-05	0.0001785	0.0003144	0.0004556	0.00061		404	7.092e-06	3.915e-05	0.0001008	0.0002259	0.0003525	0.0004616	0.000741		404	6.43e-07	3.397e-05	9.263e-05	0.0002045	0.0003785	0.0004853	0.0005671		404	0	2.069e-05	6.798e-05	0.0001565	0.0002668	0.0004224	0.0005387		404	6.374e-06	0	4.852e-05
										406	1.595e-05	3.364e-05	0.000101	0.0001863	0.0003383	0.0004562	0.0006019		406	3.539e-06	3.683e-05	0.000107	0.0002147	0.0003567	0.0004609	0.0007694		406	8.265e-07	3.531e-05	7.952e-05	0.0002121	0.0003577	0.0004937	0.0006		406	0	1.936e-05	6.786e-05	0.0001481	0.0002533	0.0004182	0.0005391		406	3.748e-06	2.823e-06	4.449e-05
										408	1.928e-05	3.632e-05	9.197e-05	0.0002074	0.0003561	0.0004624	0.0006352		408	3.695e-06	3.858e-05	0.000107	0.0002186	0.0003424	0.0004927	0.0007124		408	6.509e-07	3.583e-05	9.474e-05	0.0002067	0.0003851	0.0005386	0.0006143		408	1.926e-07	1.814e-05	6.091e-05	0.0001509	0.0003031	0.0004172	0.0005976		408	2.548e-07	0	3.609e-05
										410	3.306e-05	3.41e-05	0.0001054	0.000196	0.0003759	0.0005122	0.0007204		410	6.476e-06	3.928e-05	0.0001105	0.0002311	0.0003697	0.0005333	0.0007459		410	5.692e-07	3.272e-05	9.126e-05	0.0002163	0.0003828	0.0005431	0.0006945		410	1.806e-06	2.119e-05	6.813e-05	0.0001669	0.0003061	0.000446	0.000642		410	1.033e-06	0	3.512e-05
										412	2.332e-05	2.836e-05	0.0001172	0.0002185	0.0003987	0.0005683	0.0007609		412	5.805e-06	3.916e-05	0.0001143	0.0002503	0.0004092	0.000621	0.00086		412	1.789e-06	3.474e-05	0.0001032	0.0002282	0.0004108	0.000599	0.0007611		412	1.95e-06	2.153e-05	7.397e-05	0.0001757	0.0003253	0.0004889	0.0006997		412	0	0	4.853e-05
										414	2.39e-05	4.192e-05	0.0001264	0.0002491	0.0004546	0.0006236	0.0008731		414	4.203e-06	4.448e-05	0.0001286	0.0002668	0.0004426	0.0006969	0.0009444		414	1.315e-06	3.931e-05	0.0001085	0.0002484	0.0004562	0.000674	0.0008541		414	7.438e-07	2.024e-05	8.004e-05	0.0001914	0.0003626	0.0005345	0.0008292		414	2.381e-06	6.349e-06	5.823e-05
										416	1.627e-05	4.76e-05	0.0001509	0.000298	0.000535	0.0007404	0.00102		416	4.668e-06	4.601e-05	0.0001396	0.0002952	0.0005205	0.0008061	0.00114		416	7.645e-07	4.301e-05	0.0001187	0.0002826	0.0005212	0.0007816	0.00104		416	2.224e-06	2.399e-05	8.664e-05	0.0002098	0.0004198	0.0006475	0.0009861		416	1.103e-06	2.94e-06	5.78e-05
										418	1.76e-05	6.041e-05	0.0001765	0.0003554	0.0006444	0.0009108	0.00122		418	4.374e-06	5.505e-05	0.0001709	0.0003724	0.0006452	0.0009425	0.00135		418	3.796e-07	4.67e-05	0.0001415	0.00033	0.0006244	0.0009337	0.00126		418	3.753e-06	2.57e-05	9.248e-05	0.0002551	0.0005014	0.0007335	0.00116		418	0	5.015e-08	6.486e-05
										420	3.193e-05	6.73e-05	0.0002172	0.0004446	0.0008011	0.00116	0.00154		420	7.624e-06	6.098e-05	0.0002017	0.0004554	0.0007456	0.00123	0.00165		420	1.694e-06	5.19e-05	0.000164	0.0004176	0.0007432	0.00116	0.0016		420	2.833e-06	3.171e-05	0.0001178	0.0002888	0.0005885	0.000938	0.00142		420	0	8.898e-06	8.071e-05
										422	2.193e-05	6.33e-05	0.0002664	0.000556	0.00101	0.00144	0.00195		422	5.945e-06	7.737e-05	0.0002484	0.0005672	0.000963	0.00151	0.00207		422	2.68e-06	6.082e-05	0.0001987	0.0005008	0.0009213	0.00144	0.002		422	3.729e-06	3.572e-05	0.000138	0.0003585	0.0007493	0.00117	0.00176		422	3.635e-07	1.064e-05	0.0001041
										424	1.487e-05	0.0001008	0.0003241	0.0006847	0.00123	0.00178	0.0024		424	7.272e-06	9.243e-05	0.000301	0.000685	0.00117	0.00186	0.00252		424	4.969e-06	7.18e-05	0.0002465	0.0006006	0.00111	0.00174	0.00246		424	6.662e-06	4.304e-05	0.0001656	0.0004348	0.0008826	0.00144	0.00215		424	6.894e-07	1.66e-05	0.0001231
										426	2.25e-05	0.0001258	0.0004184	0.0008739	0.00155	0.00226	0.00305		426	9.722e-06	0.0001129	0.0003787	0.000852	0.00148	0.00232	0.0032		426	5.488e-06	8.982e-05	0.0003154	0.0007525	0.00141	0.0022	0.00312		426	6.317e-06	5.391e-05	0.0002036	0.0005365	0.00111	0.00181	0.00273		426	0	2.492e-05	0.0001516
										428	2.328e-05	0.0001526	0.0005319	0.00113	0.00199	0.0029	0.00387		428	1.09e-05	0.0001436	0.0004839	0.00108	0.00188	0.00294	0.00404		428	6.347e-06	0.0001133	0.0003946	0.00095	0.00175	0.00277	0.00394		428	8.668e-06	6.601e-05	0.0002545	0.0006743	0.00139	0.0023	0.00344		428	0	3.093e-05	0.0001807
										430	2.405e-05	0.0001871	0.0006667	0.00145	0.00252	0.00365	0.00486		430	1.234e-05	0.0001784	0.0006109	0.00136	0.00237	0.00372	0.00507		430	1.155e-05	0.0001388	0.0004931	0.00118	0.00222	0.00351	0.00496		430	7.99e-06	7.841e-05	0.0003257	0.000856	0.00175	0.00289	0.00431		430	2.09e-06	4.321e-05	0.0002401
										432	3.494e-05	0.0002537	0.0008724	0.00191	0.00332	0.00479	0.00637		432	2.028e-05	0.0002339	0.0007937	0.00177	0.00315	0.00484	0.0066		432	1.218e-05	0.0001768	0.0006428	0.00154	0.00286	0.00455	0.00646		432	1.036e-05	0.0001036	0.0004156	0.00109	0.00227	0.00375	0.00558		432	0	6.057e-05	0.0002988
										434	2.792e-05	0.0003133	0.00111	0.00243	0.00417	0.00604	0.00794		434	2.707e-05	0.0002917	0.001	0.00223	0.00393	0.00604	0.00825		434	1.514e-05	0.0002204	0.0008025	0.00193	0.00358	0.0057	0.00802		434	1.331e-05	0.0001294	0.0005177	0.00137	0.00281	0.0047	0.00696		434	3.212e-06	7.479e-05	0.0003772
										436	3.596e-05	0.0004044	0.00141	0.00308	0.0053	0.00764	0.01004		436	3.259e-05	0.0003714	0.00127	0.00283	0.00498	0.00763	0.01034		436	2.089e-05	0.0002784	0.00102	0.00244	0.00451	0.00716	0.0101		436	1.698e-05	0.00016	0.0006578	0.00173	0.00354	0.00591	0.00875		436	9.714e-06	8.859e-05	0.0004718
										438	5.962e-05	0.0004997	0.00174	0.00381	0.00652	0.00938	0.0123		438	3.977e-05	0.0004598	0.00157	0.00348	0.00612	0.00932	0.01262		438	2.607e-05	0.0003394	0.00124	0.00298	0.00554	0.00875	0.01233		438	1.946e-05	0.0001952	0.0008036	0.00212	0.00434	0.00723	0.01061		438	5.376e-06	0.0001143	0.000572
										440	6.045e-05	0.0006079	0.00215	0.0047	0.00801	0.01151	0.015		440	5.149e-05	0.0005644	0.00192	0.00427	0.00751	0.01141	0.01543		440	3.324e-05	0.0004144	0.00153	0.00365	0.0068	0.01069	0.015		440	2.406e-05	0.0002401	0.0009842	0.00259	0.00528	0.00884	0.01295		440	1.059e-06	0.0001452	0.0006904
										442	8.403e-05	0.0007449	0.00263	0.00575	0.00977	0.01399	0.0182		442	6.2e-05	0.0006899	0.00235	0.00522	0.00913	0.01381	0.01863		442	4.157e-05	0.0005044	0.00185	0.00444	0.00824	0.01297	0.01811		442	2.603e-05	0.0002885	0.0012	0.00314	0.00639	0.0107	0.01563		442	1.207e-05	0.0001813	0.0008337
										444	8.886e-05	0.00093	0.00328	0.00717	0.01215	0.01733	0.02245		444	7.983e-05	0.0008601	0.00293	0.00648	0.01134	0.01708	0.02297		444	5.239e-05	0.0006268	0.00231	0.0055	0.0102	0.01595	0.02224		444	3.157e-05	0.000358	0.00148	0.00388	0.00788	0.01321	0.01919		444	8.356e-06	0.0002213	0.00103
										446	9.358e-05	0.00112	0.00397	0.00864	0.01461	0.02079	0.02681		446	9.337e-05	0.00103	0.00352	0.00777	0.01357	0.02039	0.02737		446	6.189e-05	0.0007502	0.00276	0.00658	0.0122	0.01906	0.0265		446	3.76e-05	0.0004282	0.00176	0.00465	0.0094	0.01572	0.02284		446	1.573e-05	0.0002465	0.00123
										448	0.0001137	0.00133	0.0047	0.01022	0.01723	0.02446	0.03141		448	0.0001147	0.00122	0.00416	0.00918	0.01598	0.02393	0.03204		448	7.44e-05	0.0008825	0.00325	0.00775	0.01434	0.02232	0.03096		448	4.512e-05	0.0005013	0.00208	0.00547	0.01102	0.0184	0.02661		448	1.959e-05	0.0002961	0.00144
										450	0.0001404	0.00156	0.00548	0.01193	0.02004	0.02838	0.03634		450	0.0001322	0.00143	0.00484	0.01066	0.01857	0.02771	0.03705		450	8.696e-05	0.00103	0.00378	0.009	0.01664	0.02586	0.03576		450	5.114e-05	0.0005812	0.00241	0.00633	0.01277	0.02128	0.03072		450	2.096e-05	0.0003446	0.00167
										452	0.000165	0.00183	0.00646	0.01403	0.02354	0.03322	0.04246		452	0.0001587	0.00169	0.00569	0.01253	0.02176	0.03241	0.04326		452	0.0001041	0.00121	0.00444	0.01057	0.01947	0.0302	0.04172		452	5.835e-05	0.0006819	0.00283	0.00741	0.01493	0.02482	0.03577		452	1.582e-05	0.0003963	0.00196
										454	0.0001856	0.00211	0.00741	0.01606	0.02688	0.03792	0.04825		454	0.0001831	0.00193	0.00651	0.01429	0.02483	0.0369	0.04906		454	0.000119	0.00138	0.00507	0.01205	0.02219	0.03435	0.04725		454	6.501e-05	0.0007759	0.00322	0.00843	0.01696	0.02819	0.0405		454	2.543e-05	0.0004528	0.00222
										456	0.0002064	0.00246	0.00864	0.01869	0.0312	0.0439	0.05575		456	0.0002136	0.00225	0.00757	0.01659	0.02876	0.04258	0.05661		456	0.0001374	0.00161	0.00589	0.01396	0.02565	0.03963	0.05448		456	7.567e-05	0.0008998	0.00374	0.00975	0.01955	0.03246	0.04661		456	3.378e-05	0.0005251	0.00257
										458	0.0002405	0.00278	0.00972	0.021	0.035	0.04917	0.06231		458	0.0002397	0.00253	0.0085	0.01861	0.03221	0.04765	0.06321		458	0.0001561	0.0018	0.00662	0.01566	0.02871	0.04427	0.06077		458	8.297e-05	0.00101	0.00417	0.01092	0.02185	0.03626	0.05191		458	3.05e-05	0.0005836	0.00288
										460	0.0002645	0.0031	0.01084	0.0234	0.03893	0.0546	0.06911		460	0.0002676	0.00282	0.00947	0.0207	0.03574	0.05284	0.07001		460	0.000175	0.00201	0.00736	0.0174	0.03187	0.04907	0.06724		460	9.157e-05	0.00112	0.00464	0.01212	0.02422	0.04012	0.05735		460	3.734e-05	0.0006475	0.0032
										462	0.0002892	0.00339	0.01182	0.02551	0.04239	0.05937	0.07497		462	0.0002934	0.00308	0.01031	0.02255	0.03888	0.05736	0.0759		462	0.0001912	0.00219	0.00802	0.01893	0.03464	0.05328	0.07282		462	9.641e-05	0.00122	0.00504	0.01316	0.02629	0.04349	0.06205		462	4.533e-05	0.0007091	0.00348
										464	0.0003189	0.00379	0.01315	0.02835	0.04706	0.06585	0.08302		464	0.0003302	0.00343	0.01146	0.02502	0.04312	0.06354	0.08397		464	0.0002123	0.00243	0.0089	0.02099	0.03838	0.05892	0.08048		464	0.0001057	0.00135	0.00558	0.01456	0.02908	0.04802	0.06846		464	4.717e-05	0.0007813	0.00384
										466	0.0003437	0.00406	0.01409	0.03033	0.05028	0.07025	0.08847		466	0.000355	0.00367	0.01226	0.02674	0.04604	0.06778	0.08943		466	0.0002288	0.0026	0.00951	0.02241	0.04098	0.06278	0.08569		466	0.0001147	0.00144	0.00596	0.01553	0.03096	0.05112	0.07276		466	5.268e-05	0.0008167	0.00409
										468	0.0003746	0.00436	0.01511	0.03251	0.05385	0.07516	0.09457		468	0.0003816	0.00395	0.01316	0.02867	0.04932	0.07249	0.0956		468	0.0002448	0.00279	0.01017	0.02399	0.04381	0.06707	0.09138		468	0.0001225	0.00154	0.00637	0.01659	0.03308	0.05453	0.07763		468	6.258e-05	0.0008743	0.00437
										470	0.0004076	0.00464	0.01604	0.03451	0.05712	0.07969	0.1002		470	0.0004078	0.00419	0.01398	0.03044	0.05229	0.07683	0.1012		470	0.0002605	0.00296	0.0108	0.02543	0.04639	0.07099	0.09668		470	0.0001281	0.00164	0.00675	0.01758	0.035	0.05771	0.08203		470	6.715e-05	0.0009319	0.00462
										472	0.00043	0.00488	0.01684	0.0362	0.05989	0.08348	0.1049		472	0.0004309	0.00441	0.01468	0.03191	0.05483	0.08047	0.106		472	0.0002742	0.00311	0.01133	0.02664	0.04861	0.07429	0.1011		472	0.0001333	0.00171	0.00707	0.01841	0.03663	0.06032	0.08571		472	6.638e-05	0.0009702	0.00484
										474	0.0004531	0.00515	0.01778	0.0382	0.06313	0.088	0.1105		474	0.0004553	0.00466	0.01548	0.03365	0.0578	0.08479	0.1116		474	0.0002893	0.00328	0.01194	0.02807	0.0512	0.07821	0.1064		474	0.0001415	0.00181	0.00745	0.01939	0.03854	0.06343	0.09008		474	6.962e-05	0.00102	0.00511
										476	0.0004826	0.00536	0.01848	0.03967	0.06554	0.0913	0.1146		476	0.0004758	0.00485	0.01609	0.03498	0.06	0.08797	0.1157		476	0.0003013	0.00341	0.01241	0.02915	0.05314	0.08115	0.1103		476	0.0001472	0.00188	0.00772	0.02011	0.03998	0.06576	0.09331		476	7.692e-05	0.00106	0.00529
										478	0.0004999	0.00556	0.01916	0.04109	0.06788	0.09454	0.1187		478	0.0004965	0.00503	0.01667	0.0362	0.06209	0.09097	0.1197		478	0.0003155	0.00354	0.01286	0.03019	0.05497	0.08391	0.114		478	0.0001541	0.00194	0.00799	0.0208	0.04132	0.06793	0.09637		478	8.556e-05	0.0011	0.00548
										480	0.0005133	0.00569	0.01954	0.04192	0.06922	0.0964	0.121		480	0.0005103	0.00514	0.01702	0.03692	0.0633	0.09271	0.1219		480	0.0003228	0.00361	0.01312	0.03078	0.05605	0.08548	0.1161		480	0.0001559	0.00199	0.00816	0.02119	0.04206	0.06917	0.09814		480	8.565e-05	0.00112	0.00558
										482	0.0005368	0.0059	0.02025	0.04341	0.0717	0.09985	0.1253		482	0.0005308	0.00534	0.01764	0.03826	0.06553	0.09596	0.1262		482	0.0003372	0.00375	0.01359	0.03188	0.05801	0.08843	0.1201		482	0.000162	0.00206	0.00844	0.02194	0.04355	0.07155	0.1015		482	8.96e-05	0.00116	0.00579
										484	0.0005485	0.006	0.02058	0.0441	0.07282	0.1014	0.1273		484	0.0005428	0.00543	0.01793	0.03885	0.06653	0.09742	0.1281		484	0.0003429	0.00381	0.01381	0.03235	0.05887	0.08968	0.1218		484	0.0001644	0.00209	0.00857	0.02226	0.04418	0.07253	0.1029		484	9.587e-05	0.00118	0.00588
										486	0.0005624	0.00612	0.02094	0.04486	0.07409	0.1032	0.1295		486	0.0005548	0.00553	0.01826	0.03954	0.06772	0.09909	0.1303		486	0.0003524	0.00389	0.01405	0.03292	0.05984	0.09117	0.1238		486	0.0001673	0.00213	0.00872	0.02263	0.04491	0.07371	0.1045		486	9.91e-05	0.00121	0.00598
										488	0.0005603	0.00613	0.02097	0.0449	0.07414	0.1032	0.1296		488	0.0005601	0.00555	0.0183	0.03959	0.06781	0.09919	0.1305		488	0.0003537	0.0039	0.01408	0.03293	0.05988	0.09118	0.1237		488	0.0001701	0.00214	0.00874	0.02265	0.04492	0.07375	0.1045		488	9.496e-05	0.00121	0.00599
										490	0.0005788	0.00626	0.02136	0.04573	0.07553	0.1051	0.1319		490	0.0005768	0.00567	0.01866	0.04037	0.06907	0.101	0.1329		490	0.000365	0.00397	0.01434	0.03353	0.06092	0.09277	0.1259		490	0.0001731	0.00218	0.0089	0.02308	0.04572	0.07503	0.1063		490	0.000105	0.00123	0.0061
										492	0.0005866	0.00631	0.02149	0.046	0.07592	0.1057	0.1326		492	0.0005834	0.00571	0.01879	0.0406	0.06943	0.1016	0.1335		492	0.0003694	0.004	0.01441	0.03369	0.0612	0.09312	0.1264		492	0.0001749	0.00219	0.00895	0.02319	0.04592	0.07534	0.1067		492	0.0001033	0.00124	0.00615
										494	0.0005944	0.00636	0.02161	0.04625	0.07631	0.1062	0.1332		494	0.000589	0.00576	0.01891	0.04085	0.06982	0.1021	0.1343		494	0.0003718	0.00403	0.01449	0.03387	0.06149	0.09351	0.1269		494	0.0001777	0.00221	0.009	0.02331	0.04616	0.07566	0.1071		494	0.0001075	0.00125	0.00619
										496	0.0006051	0.00639	0.02174	0.04647	0.07666	0.1066	0.1338		496	0.0005954	0.0058	0.01903	0.04105	0.07015	0.1026	0.1349		496	0.0003762	0.00406	0.01456	0.03402	0.0617	0.09385	0.1273		496	0.000181	0.00223	0.00906	0.02342	0.04635	0.07593	0.1075		496	0.0001043	0.00126	0.00623
										498	0.0006072	0.00642	0.02176	0.04652	0.07672	0.1067	0.1338		498	0.0006017	0.00582	0.01907	0.04111	0.07023	0.1027	0.135		498	0.0003808	0.00407	0.01459	0.03405	0.06173	0.0938	0.1272		498	0.0001793	0.00224	0.00908	0.02345	0.04637	0.07595	0.1075		498	0.0001051	0.00126	0.00624
										500	0.0006114	0.00638	0.02162	0.04618	0.07608	0.1058	0.1326		500	0.0006027	0.0058	0.01894	0.0408	0.06966	0.1019	0.1339		500	0.0003797	0.00405	0.01447	0.03374	0.06116	0.09287	0.1259		500	0.0001846	0.00223	0.00901	0.02326	0.04597	0.07526	0.1064		500	0.0001038	0.00126	0.0062
										502	0.0006158	0.00638	0.02154	0.046	0.07575	0.1053	0.132		502	0.0006051	0.00578	0.01886	0.04062	0.0693	0.1013	0.1331		502	0.0003808	0.00404	0.0144	0.03355	0.06076	0.09226	0.125		502	0.0001842	0.00222	0.00898	0.02315	0.04573	0.07481	0.1058		502	0.0001094	0.00126	0.00619
										504	0.0006184	0.00639	0.02155	0.046	0.0757	0.1052	0.1319		504	0.0006096	0.00579	0.01887	0.04061	0.06928	0.1013	0.133		504	0.0003846	0.00404	0.0144	0.03352	0.06068	0.09204	0.1248		504	0.0001847	0.00223	0.00899	0.02314	0.04571	0.0747	0.1056		504	0.00011	0.00127	0.0062
										506	0.0006205	0.00635	0.02139	0.04562	0.07504	0.1043	0.1307		506	0.0006084	0.00576	0.01874	0.04031	0.06871	0.1004	0.1318		506	0.0003858	0.00402	0.01429	0.03322	0.06012	0.09114	0.1235		506	0.0001862	0.00222	0.00893	0.02296	0.04532	0.07404	0.1046		506	0.0001146	0.00126	0.00616
										508	0.0006182	0.00632	0.02125	0.04529	0.07448	0.1035	0.1296		508	0.00061	0.00574	0.01863	0.04001	0.06817	0.09959	0.1307		508	0.0003866	0.004	0.0142	0.03297	0.05961	0.09033	0.1224		508	0.0001882	0.00222	0.00889	0.02283	0.04499	0.07344	0.1038		508	0.0001175	0.00127	0.00614
										510	0.0006117	0.00626	0.02105	0.04482	0.07368	0.1023	0.1282		510	0.0006075	0.00569	0.01845	0.03959	0.06742	0.09847	0.1292		510	0.0003862	0.00398	0.01406	0.03259	0.0589	0.08919	0.1208		510	0.0001908	0.0022	0.00882	0.0226	0.04453	0.0726	0.1026		510	0.0001174	0.00127	0.00611
										512	0.0006119	0.00619	0.02078	0.04421	0.07263	0.1009	0.1264		512	0.000607	0.00564	0.01823	0.0391	0.0665	0.0971	0.1274		512	0.0003854	0.00394	0.01389	0.03215	0.05804	0.08784	0.1189		512	0.0001929	0.0022	0.00874	0.02234	0.04398	0.07162	0.1011		512	0.0001123	0.00127	0.00607
										514	0.000606	0.00612	0.02049	0.04356	0.07156	0.09932	0.1244		514	0.0006049	0.00559	0.01802	0.03858	0.06559	0.09574	0.1255		514	0.0003884	0.00391	0.01373	0.03171	0.05718	0.08649	0.117		514	0.0001954	0.00219	0.00867	0.0221	0.04343	0.07064	0.09968		514	0.000117	0.00127	0.00603
										516	0.0006031	0.00605	0.02021	0.04292	0.07043	0.09774	0.1224		516	0.0006037	0.00554	0.01781	0.03808	0.06469	0.09438	0.1237		516	0.0003899	0.00389	0.01358	0.0313	0.05635	0.08515	0.1152		516	0.0001998	0.00219	0.00861	0.02188	0.0429	0.06971	0.09828		516	0.0001218	0.00128	0.006
										518	0.0006005	0.00598	0.01994	0.04227	0.06934	0.0962	0.1205		518	0.0006034	0.00549	0.01762	0.03762	0.06387	0.09311	0.122		518	0.0003948	0.00387	0.01347	0.03094	0.0556	0.08393	0.1134		518	0.0002058	0.0022	0.00859	0.0217	0.04245	0.06887	0.09703		518	0.0001294	0.00131	0.006
										520	0.0005903	0.0059	0.01964	0.04158	0.06816	0.09454	0.1184		520	0.0006055	0.00545	0.01744	0.03714	0.06299	0.09173	0.1202		520	0.0004023	0.00388	0.01336	0.03058	0.05483	0.08263	0.1116		520	0.0002147	0.00223	0.00859	0.02156	0.04202	0.068	0.09569		520	0.0001356	0.00133	0.00603
										522	0.0005928	0.00583	0.01938	0.04098	0.0671	0.09302	0.1165		522	0.0006076	0.00544	0.01731	0.03677	0.06222	0.09058	0.1186		522	0.0004144	0.00391	0.01334	0.03039	0.05425	0.08162	0.1101		522	0.0002279	0.00229	0.00865	0.02154	0.04177	0.06737	0.09468		522	0.0001456	0.00138	0.00611
										524	0.0005906	0.00578	0.01913	0.04036	0.06604	0.09148	0.1145		524	0.0006132	0.00543	0.01719	0.03641	0.06148	0.08938	0.1169		524	0.0004294	0.00395	0.01335	0.03021	0.05376	0.08067	0.1087		524	0.0002448	0.00235	0.00874	0.02156	0.04157	0.06682	0.09374		524	0.000163	0.00145	0.00622
										526	0.0005915	0.00579	0.01911	0.04021	0.0657	0.09095	0.1138		526	0.0006294	0.0055	0.01728	0.03646	0.06142	0.08914	0.1165		526	0.0004548	0.00407	0.01356	0.03045	0.05392	0.08072	0.1085		526	0.0002686	0.00247	0.00899	0.02191	0.04194	0.0671	0.09392		526	0.000189	0.00155	0.00645
										528	0.000593	0.00579	0.01903	0.03992	0.06514	0.09005	0.1127		528	0.0006449	0.00556	0.01735	0.03644	0.06121	0.08869	0.1158		528	0.0004837	0.00421	0.0138	0.03069	0.05403	0.0806	0.1081		528	0.0002972	0.00261	0.00928	0.02229	0.04231	0.06732	0.09395		528	0.0002103	0.00168	0.00673
										530	0.0006006	0.00581	0.01902	0.03975	0.06471	0.08938	0.1117		530	0.0006653	0.00568	0.01754	0.03661	0.06126	0.08857	0.1154		530	0.0005223	0.0044	0.01416	0.03116	0.0545	0.08093	0.1082		530	0.000336	0.00281	0.0097	0.02288	0.04298	0.06798	0.09449		530	0.0002376	0.00184	0.00711
										532	0.0006149	0.00588	0.01915	0.03983	0.06463	0.08913	0.1113		532	0.0006996	0.00586	0.0179	0.0371	0.06179	0.08905	0.1158		532	0.0005807	0.00468	0.01475	0.03199	0.05544	0.08189	0.1091		532	0.000389	0.00308	0.0103	0.02382	0.04414	0.06927	0.09578		532	0.0002921	0.00207	0.00765
										534	0.0006198	0.00597	0.01937	0.04011	0.06485	0.08925	0.1113		534	0.0007382	0.00609	0.0184	0.03784	0.0627	0.09006	0.1168		534	0.0006406	0.00501	0.01545	0.03305	0.05675	0.08337	0.1106		534	0.0004489	0.00338	0.01099	0.02494	0.04563	0.07098	0.09767		534	0.0003443	0.00233	0.00827
										536	0.0006315	0.00609	0.01962	0.04042	0.06511	0.0894	0.1114		536	0.0007834	0.00635	0.01897	0.0387	0.06377	0.09125	0.118		536	0.0007126	0.00538	0.01625	0.03425	0.05825	0.08506	0.1124		536	0.0005166	0.00374	0.0118	0.02623	0.04733	0.07298	0.09983		536	0.0004011	0.00262	0.00899
										538	0.0006531	0.00628	0.0201	0.04118	0.06605	0.09047	0.1126		538	0.0008427	0.00672	0.01983	0.0401	0.06563	0.09357	0.1207		538	0.0007985	0.00586	0.01732	0.03596	0.06055	0.08785	0.1155		538	0.0005953	0.00418	0.01283	0.02796	0.04974	0.07595	0.1033		538	0.0004675	0.00299	0.00988
										540	0.0006818	0.0065	0.02069	0.04211	0.06723	0.09181	0.114		540	0.0009096	0.00715	0.02085	0.04178	0.06793	0.09636	0.1238		540	0.0008999	0.00641	0.01857	0.03796	0.06325	0.09117	0.1192		540	0.0006886	0.00468	0.01403	0.02995	0.05255	0.0795	0.1074		540	0.0005512	0.0034	0.01092
										542	0.0007066	0.00675	0.0213	0.04303	0.06835	0.093	0.1152		542	0.0009848	0.00763	0.02198	0.04357	0.07032	0.09921	0.1269		542	0.00101	0.00703	0.01995	0.0402	0.06614	0.09462	0.123		542	0.0008022	0.00527	0.01539	0.03221	0.05562	0.08331	0.1117		542	0.0006415	0.00388	0.01211
										544	0.0007398	0.00707	0.0222	0.04454	0.0704	0.09549	0.1181		544	0.00107	0.00821	0.02337	0.04592	0.07362	0.1033	0.1317		544	0.00114	0.00774	0.02159	0.0429	0.06988	0.09927	0.1283		544	0.0009187	0.00591	0.01692	0.03483	0.0594	0.08817	0.1174		544	0.000743	0.00441	0.01343
										546	0.0007842	0.0074	0.0231	0.04606	0.07245	0.09791	0.1208		546	0.00116	0.0088	0.02477	0.04825	0.07687	0.1073	0.1363		546	0.00127	0.00846	0.02326	0.04563	0.07363	0.1038	0.1335		546	0.00104	0.00657	0.0185	0.03752	0.06319	0.09299	0.123		546	0.000847	0.00495	0.01479
										548	0.0008198	0.00777	0.0241	0.04777	0.07479	0.1008	0.124		548	0.00126	0.00942	0.02628	0.05077	0.0804	0.1117	0.1413		548	0.00141	0.00923	0.02506	0.04858	0.07772	0.1088	0.1392		548	0.00117	0.00728	0.0202	0.04043	0.06728	0.09821	0.1291		548	0.0009593	0.00553	0.01625
										550	0.0008566	0.00818	0.02525	0.04978	0.07754	0.1041	0.1278		550	0.00136	0.01011	0.02794	0.05355	0.08436	0.1166	0.147		550	0.00156	0.01008	0.02701	0.0518	0.08225	0.1144	0.1456		550	0.00131	0.00806	0.02207	0.0436	0.0718	0.104	0.1358		550	0.00108	0.00617	0.01784
										552	0.0008987	0.0086	0.0264	0.05169	0.08012	0.1072	0.1312		552	0.00147	0.01081	0.02961	0.05631	0.08824	0.1213	0.1523		552	0.00172	0.01096	0.02902	0.05505	0.08672	0.1198	0.1518		552	0.00146	0.00888	0.02399	0.04684	0.07638	0.1097	0.1425		552	0.00121	0.00684	0.01949
										554	0.0009439	0.00901	0.02753	0.05365	0.08283	0.1105	0.1349		554	0.00157	0.01148	0.03123	0.05903	0.09205	0.126	0.1577		554	0.00186	0.01178	0.03091	0.05816	0.09109	0.1252	0.1579		554	0.00161	0.00964	0.0258	0.04991	0.0808	0.1153	0.149		554	0.00133	0.00745	0.02107
										556	0.000985	0.00941	0.02862	0.05555	0.08541	0.1136	0.1384		556	0.00167	0.01213	0.0328	0.06167	0.09574	0.1306	0.163		556	0.002	0.01258	0.03274	0.06116	0.09525	0.1303	0.1637		556	0.00174	0.01039	0.02756	0.05291	0.08507	0.1207	0.1553		556	0.00145	0.00807	0.02259
										558	0.00101	0.00967	0.02932	0.05666	0.08684	0.1152	0.14		558	0.00175	0.01262	0.03393	0.06346	0.09816	0.1334	0.1661		558	0.00212	0.01318	0.03409	0.06328	0.09809	0.1336	0.1673		558	0.00186	0.01097	0.02891	0.05513	0.08814	0.1244	0.1594		558	0.00154	0.00856	0.02378
										560	0.00104	0.00995	0.03008	0.05789	0.08842	0.117	0.142		560	0.00183	0.01313	0.03513	0.06545	0.1008	0.1366	0.1696		560	0.00223	0.0138	0.03547	0.06548	0.101	0.1371	0.1711		560	0.00197	0.01157	0.0303	0.05744	0.09137	0.1283	0.1639		560	0.00164	0.00905	0.02499
										562	0.00106	0.01015	0.0306	0.05868	0.08937	0.118	0.1429		562	0.00189	0.01356	0.03611	0.06698	0.1029	0.1389	0.1721		562	0.00233	0.01431	0.03658	0.06719	0.1033	0.1395	0.1737		562	0.00207	0.01209	0.03148	0.05934	0.09398	0.1314	0.1672		562	0.00172	0.00948	0.02602
										564	0.00107	0.01026	0.03087	0.05904	0.08968	0.1182	0.1429		564	0.00194	0.01385	0.03675	0.06796	0.1041	0.1403	0.1734		564	0.0024	0.01466	0.03729	0.06823	0.1045	0.1408	0.1749		564	0.00214	0.01245	0.03228	0.06061	0.0956	0.1332	0.169		564	0.00178	0.00979	0.02672
										566	0.00107	0.0103	0.03091	0.05901	0.08944	0.1176	0.1421		566	0.00197	0.01403	0.03712	0.06845	0.1046	0.1407	0.1737		566	0.00244	0.01487	0.0377	0.06874	0.105	0.1411	0.1749		566	0.00219	0.0127	0.0328	0.06137	0.0965	0.1341	0.1698		566	0.00183	0.01	0.02719
										568	0.00107	0.01027	0.03077	0.05863	0.08871	0.1165	0.1406		568	0.00199	0.0141	0.03723	0.06849	0.1045	0.1402	0.1729		568	0.00246	0.01496	0.03783	0.06877	0.1047	0.1406	0.1739		568	0.00223	0.01284	0.03307	0.06169	0.09672	0.1341	0.1694		568	0.00186	0.01012	0.02742
										570	0.00106	0.01018	0.03047	0.05794	0.08751	0.1148	0.1384		570	0.00199	0.01409	0.03712	0.06813	0.1037	0.139	0.1712		570	0.00247	0.01497	0.03773	0.06842	0.104	0.1392	0.1721		570	0.00224	0.0129	0.03313	0.06163	0.09636	0.1334	0.1682		570	0.00187	0.01018	0.02748
										572	0.00105	0.01005	0.03002	0.05704	0.08603	0.1128	0.1358		572	0.00198	0.01399	0.03677	0.06738	0.1023	0.1371	0.1686		572	0.00246	0.01487	0.0374	0.06767	0.1026	0.1373	0.1694		572	0.00224	0.01287	0.03298	0.0612	0.09544	0.1319	0.1662		572	0.00187	0.01016	0.02737
										574	0.00103	0.00985	0.02943	0.05584	0.08417	0.1102	0.1327		574	0.00195	0.01379	0.03618	0.0662	0.1004	0.1344	0.1652		574	0.00243	0.01467	0.03683	0.06654	0.1006	0.1346	0.166		574	0.00222	0.01274	0.03258	0.06035	0.09395	0.1297	0.1632		574	0.00186	0.01005	0.02704
										576	0.00101	0.00964	0.02874	0.05449	0.08204	0.1074	0.1292		576	0.00192	0.01351	0.03541	0.06473	0.09796	0.1312	0.1611		576	0.00239	0.0144	0.0361	0.06514	0.09832	0.1315	0.162		576	0.00219	0.01254	0.03202	0.05923	0.09203	0.127	0.1596		576	0.00182	0.0099	0.02659
										578	0.0009798	0.0094	0.02802	0.0531	0.07991	0.1045	0.1257		578	0.00187	0.0132	0.03456	0.06312	0.09538	0.1277	0.1568		578	0.00234	0.0141	0.03529	0.0636	0.09587	0.1281	0.1578		578	0.00215	0.0123	0.03137	0.05797	0.08992	0.124	0.1558		578	0.00179	0.00973	0.02608
										580	0.0009641	0.00913	0.02716	0.05139	0.07729	0.101	0.1216		580	0.00182	0.01281	0.03352	0.06114	0.09237	0.1236	0.1516		580	0.00229	0.01372	0.03429	0.06171	0.09298	0.1241	0.1528		580	0.0021	0.01199	0.03056	0.05641	0.08738	0.1204	0.1511		580	0.00175	0.0095	0.0254
										582	0.0009313	0.0088	0.0262	0.04954	0.07444	0.09731	0.1171		582	0.00176	0.01237	0.03234	0.05894	0.08905	0.119	0.146		582	0.00221	0.01326	0.03313	0.05959	0.08972	0.1196	0.1473		582	0.00204	0.01163	0.02959	0.05457	0.08448	0.1163	0.1459		582	0.00169	0.00921	0.02463
										584	0.0009016	0.00856	0.0255	0.04817	0.07237	0.09462	0.1138		584	0.00172	0.01205	0.03148	0.05735	0.08666	0.1157	0.142		584	0.00216	0.01294	0.03229	0.05803	0.08738	0.1165	0.1433		584	0.00199	0.01135	0.02889	0.05324	0.08244	0.1134	0.1422		584	0.00166	0.00901	0.02405
										586	0.0008599	0.00822	0.02445	0.04616	0.06937	0.09065	0.1091		586	0.00165	0.01157	0.03019	0.05499	0.08308	0.1109	0.1361		586	0.00208	0.01242	0.03099	0.05567	0.08384	0.1117	0.1375		586	0.00192	0.01092	0.02778	0.05117	0.07922	0.1089	0.1366		586	0.0016	0.00868	0.02315
										588	0.00083	0.00794	0.02361	0.04457	0.06696	0.08748	0.1053		588	0.0016	0.01118	0.0292	0.05314	0.08031	0.1072	0.1315		588	0.00201	0.01202	0.02996	0.0538	0.08102	0.1079	0.1328		588	0.00186	0.01058	0.0269	0.04954	0.07669	0.1054	0.1321		588	0.00156	0.0084	0.02244
										590	0.0007918	0.00755	0.02245	0.04238	0.06365	0.08317	0.1001		590	0.00153	0.01069	0.02787	0.05073	0.07659	0.1022	0.1254		590	0.00192	0.01147	0.02859	0.0513	0.07724	0.1028	0.1265		590	0.00178	0.01012	0.02572	0.04735	0.07327	0.1006	0.1262		590	0.00148	0.00803	0.02143
										592	0.0007701	0.00726	0.02163	0.04079	0.06125	0.08003	0.09632		592	0.00147	0.01033	0.02693	0.04898	0.07398	0.09869	0.1212		592	0.00185	0.01108	0.0276	0.04952	0.07451	0.09919	0.122		592	0.00172	0.00979	0.02488	0.04578	0.07082	0.09724	0.1219		592	0.00143	0.00777	0.02073
										594	0.0007422	0.007	0.02083	0.03929	0.05898	0.07704	0.09275		594	0.00143	0.01	0.02605	0.04738	0.07152	0.09537	0.117		594	0.00179	0.01071	0.02666	0.04783	0.07194	0.09572	0.1177		594	0.00167	0.00949	0.02409	0.04431	0.06851	0.09404	0.1178		594	0.0014	0.00752	0.02006
										596	0.0007019	0.00672	0.01997	0.03767	0.05654	0.07382	0.08887		596	0.00137	0.00962	0.02507	0.04557	0.06874	0.09165	0.1125		596	0.00172	0.0103	0.02562	0.04594	0.06909	0.0919	0.113		596	0.00161	0.00914	0.0232	0.04265	0.0659	0.09045	0.1133		596	0.00135	0.00725	0.01932
										598	0.0006834	0.00649	0.0193	0.03637	0.05456	0.07124	0.08573		598	0.00133	0.00934	0.02431	0.04416	0.0666	0.08879	0.1089		598	0.00167	0.00998	0.02482	0.0445	0.06687	0.0889	0.1093		598	0.00156	0.00887	0.02252	0.04137	0.06392	0.08765	0.1098		598	0.0013	0.00704	0.01875
										600	0.0006572	0.00624	0.01857	0.03497	0.05242	0.06842	0.08232		600	0.00129	0.00902	0.02345	0.04257	0.06417	0.08552	0.1049		600	0.00161	0.00963	0.02394	0.0429	0.0644	0.08558	0.1052		600	0.00151	0.00858	0.02176	0.03996	0.06167	0.08456	0.1058		600	0.00126	0.0068	0.01812
										602	0.000632	0.00607	0.01806	0.03399	0.05093	0.06644	0.07991		602	0.00125	0.00879	0.02285	0.04145	0.06249	0.0832	0.102		602	0.00158	0.0094	0.02334	0.04178	0.06271	0.08327	0.1023		602	0.00148	0.00838	0.02125	0.03898	0.06015	0.08239	0.1031		602	0.00123	0.00666	0.0177
										604	0.0006238	0.00587	0.01746	0.03283	0.04918	0.0641	0.07709		604	0.00121	0.00852	0.02212	0.04012	0.06042	0.08041	0.09855		604	0.00153	0.00912	0.02263	0.04046	0.06068	0.08051	0.09889		604	0.00143	0.00814	0.02062	0.03779	0.05826	0.07972	0.09972		604	0.0012	0.00646	0.01717
										606	0.0005998	0.0057	0.01693	0.03182	0.04765	0.06206	0.07459		606	0.00118	0.00828	0.02147	0.0389	0.05856	0.07794	0.09545		606	0.00149	0.00887	0.02198	0.03931	0.05888	0.07807	0.09584		606	0.0014	0.00793	0.02007	0.03675	0.05661	0.07741	0.09673		606	0.00118	0.0063	0.01672
										608	0.0005798	0.00553	0.01642	0.03081	0.0461	0.06001	0.07209		608	0.00115	0.00803	0.02081	0.03767	0.05668	0.07531	0.09219		608	0.00145	0.00862	0.02134	0.03812	0.05707	0.07563	0.09272		608	0.00136	0.00771	0.01951	0.03568	0.05493	0.07502	0.0937		608	0.00113	0.00613	0.01627
										610	0.0005586	0.00531	0.01579	0.02962	0.04426	0.05761	0.06916		610	0.0011	0.00773	0.02001	0.03618	0.05442	0.07228	0.08845		610	0.0014	0.00831	0.02056	0.0367	0.05491	0.07271	0.08908		610	0.00132	0.00745	0.01881	0.03439	0.05287	0.07217	0.09009		610	0.00111	0.00592	0.0157
										612	0.0005456	0.00515	0.01533	0.02875	0.04294	0.05586	0.06704		612	0.00107	0.00751	0.01944	0.03513	0.05277	0.0701	0.08572		612	0.00136	0.00809	0.02001	0.03568	0.05334	0.07059	0.08642		612	0.00128	0.00726	0.01832	0.03346	0.05143	0.07013	0.08749		612	0.00109	0.00578	0.0153
										614	0.0005308	0.005	0.01486	0.02783	0.04159	0.05405	0.06485		614	0.00104	0.00728	0.01885	0.03403	0.05109	0.06783	0.08289		614	0.00132	0.00786	0.01942	0.0346	0.05172	0.06836	0.08367		614	0.00125	0.00706	0.0178	0.03247	0.04986	0.06795	0.08474		614	0.00105	0.00561	0.01487
										616	0.0005083	0.00482	0.0143	0.02678	0.03997	0.05191	0.06225		616	0.001	0.00702	0.01815	0.03275	0.04913	0.06519	0.0797		616	0.00128	0.00758	0.01873	0.03333	0.04976	0.06577	0.08045		616	0.00121	0.00682	0.01717	0.03131	0.04805	0.06544	0.08151		616	0.00102	0.00541	0.01436
										618	0.0004854	0.0046	0.01366	0.02555	0.03814	0.0495	0.05937		618	0.0009566	0.00672	0.01735	0.0313	0.04692	0.06224	0.07597		618	0.00122	0.00726	0.01792	0.03187	0.04757	0.06281	0.07673		618	0.00116	0.00653	0.01645	0.02996	0.04597	0.06252	0.0779		618	0.0009823	0.0052	0.01377
										620	0.000466	0.0044	0.01307	0.02447	0.03649	0.04739	0.0568		620	0.0009209	0.00645	0.01666	0.03003	0.04501	0.05971	0.07286		620	0.00118	0.00698	0.01722	0.03061	0.04561	0.06022	0.07362		620	0.00111	0.00628	0.01581	0.02878	0.04413	0.05999	0.07473		620	0.0009408	0.00499	0.01323
										622	0.0004532	0.00418	0.01244	0.02327	0.03468	0.04502	0.05398		622	0.0008789	0.00615	0.01588	0.02862	0.04288	0.05684	0.06934		622	0.00112	0.00666	0.01642	0.02915	0.04344	0.05732	0.07002		622	0.00106	0.006	0.01509	0.02745	0.04205	0.05714	0.07118		622	0.0009052	0.00477	0.01262
										624	0.0004326	0.004	0.0119	0.02224	0.0331	0.04299	0.0515		624	0.0008437	0.0059	0.01522	0.0274	0.04102	0.05438	0.06635		624	0.00108	0.00638	0.01571	0.02791	0.04158	0.05484	0.06694		624	0.00102	0.00575	0.01446	0.02629	0.04026	0.05469	0.06809		624	0.000861	0.00457	0.01209
										626	0.0004082	0.00379	0.01125	0.02101	0.03132	0.04063	0.04869		626	0.0008004	0.00559	0.01443	0.02597	0.0389	0.05154	0.06283		626	0.00102	0.00605	0.01489	0.02643	0.03935	0.05189	0.06337		626	0.0009669	0.00546	0.01371	0.02493	0.03815	0.0518	0.06449		626	0.0008195	0.00433	0.01148
										628	0.0003795	0.00356	0.01058	0.01975	0.02946	0.03824	0.0458		628	0.0007563	0.00528	0.0136	0.02449	0.03663	0.04855	0.0592		628	0.0009611	0.0057	0.01403	0.02491	0.03706	0.04885	0.05968		628	0.0009141	0.00515	0.01292	0.0235	0.03595	0.04882	0.06075		628	0.0007767	0.00408	0.01082
										630	0.0003705	0.00338	0.01003	0.01873	0.02792	0.03622	0.04342		630	0.0007185	0.00501	0.01292	0.02327	0.03479	0.04613	0.05626		630	0.0009145	0.00541	0.01333	0.02364	0.03516	0.04636	0.05661		630	0.0008682	0.00489	0.01228	0.02232	0.03412	0.04637	0.05768		630	0.0007461	0.00387	0.01028
										632	0.0003566	0.0032	0.00948	0.0177	0.02637	0.03423	0.04105		632	0.0006821	0.00475	0.01224	0.02204	0.03297	0.04369	0.05331		632	0.0008647	0.00513	0.01263	0.02239	0.03331	0.04392	0.05363		632	0.0008231	0.00464	0.01164	0.02115	0.03233	0.04391	0.05465		632	0.000702	0.00367	0.00973
										634	0.0003195	0.00301	0.00893	0.01668	0.02486	0.03229	0.03868		634	0.0006429	0.00448	0.01155	0.0208	0.03108	0.04124	0.0503		634	0.0008131	0.00484	0.01191	0.02112	0.03142	0.04144	0.05054		634	0.0007776	0.00438	0.01098	0.01996	0.03052	0.04143	0.05158		634	0.0006564	0.00347	0.00918
										636	0.0003012	0.00281	0.00835	0.01561	0.02328	0.03025	0.03626		636	0.0006032	0.0042	0.01083	0.0195	0.02914	0.03866	0.04711		636	0.0007647	0.00454	0.01116	0.0198	0.02943	0.03884	0.04741		636	0.0007257	0.00411	0.01029	0.0187	0.02859	0.03882	0.04835		636	0.0006168	0.00324	0.00862
										638	0.0002968	0.00267	0.0079	0.01478	0.02203	0.02864	0.03434		638	0.0005716	0.00397	0.01025	0.01845	0.0276	0.03658	0.04465		638	0.0007218	0.00429	0.01057	0.01874	0.02788	0.0368	0.04489		638	0.0006867	0.00389	0.00973	0.01771	0.02709	0.03676	0.04581		638	0.0005848	0.00308	0.00816
										640	0.0002763	0.00251	0.00744	0.01389	0.02072	0.02695	0.03231		640	0.0005406	0.00374	0.00964	0.01735	0.02595	0.03444	0.042		640	0.0006793	0.00404	0.00995	0.01764	0.02624	0.03464	0.0423		640	0.0006464	0.00366	0.00916	0.01667	0.02549	0.03462	0.04313		640	0.0005481	0.0029	0.00767
										642	0.0002566	0.00236	0.007	0.0131	0.01952	0.02539	0.03046		642	0.0005091	0.00353	0.00909	0.01636	0.02449	0.03249	0.03961		642	0.0006387	0.00381	0.00938	0.01663	0.02474	0.03268	0.03989		642	0.0006099	0.00345	0.00863	0.01572	0.02404	0.03265	0.0407		642	0.0005173	0.00273	0.00722
										644	0.0002431	0.0022	0.00653	0.01222	0.01824	0.02372	0.02847		644	0.0004741	0.00329	0.00848	0.01528	0.02285	0.03031	0.03699		644	0.0005949	0.00356	0.00875	0.01554	0.02311	0.03053	0.03727		644	0.0005683	0.00322	0.00806	0.01468	0.02243	0.03049	0.03801		644	0.0004759	0.00254	0.00675
										646	0.0002282	0.00208	0.00615	0.01152	0.01719	0.02237	0.02688		646	0.0004482	0.0031	0.00799	0.0144	0.02153	0.0286	0.03485		646	0.000563	0.00335	0.00825	0.01465	0.02177	0.02878	0.03517		646	0.0005345	0.00303	0.00759	0.01383	0.02115	0.02875	0.03583		646	0.0004585	0.00239	0.00636
										648	0.0002166	0.00196	0.00581	0.01089	0.01625	0.02113	0.0254		648	0.0004234	0.00293	0.00755	0.0136	0.02035	0.02699	0.03294		648	0.0005325	0.00316	0.00779	0.01385	0.02057	0.02721	0.03324		648	0.0005045	0.00286	0.00718	0.01307	0.01997	0.02716	0.03387		648	0.0004312	0.00226	0.00601
										650	0.0002033	0.00186	0.00549	0.01027	0.01534	0.01995	0.02398		650	0.0003995	0.00276	0.00712	0.01284	0.01922	0.02546	0.03112		650	0.0005023	0.00299	0.00736	0.01307	0.01942	0.02566	0.03141		650	0.0004774	0.0027	0.00677	0.01235	0.01885	0.02564	0.03198		650	0.000402	0.00213	0.00569
										652	0.0001932	0.00175	0.00516	0.00967	0.01445	0.01878	0.02262		652	0.0003751	0.0026	0.00671	0.01209	0.01806	0.024	0.02932		652	0.0004739	0.00281	0.00694	0.01231	0.0183	0.02423	0.0296		652	0.0004484	0.00255	0.00638	0.01163	0.01776	0.02416	0.03018		652	0.0003706	0.00201	0.00535
										654	0.0001855	0.00165	0.00486	0.00911	0.01361	0.01772	0.02133		654	0.0003556	0.00245	0.00633	0.01139	0.01704	0.02263	0.02763		654	0.0004452	0.00265	0.00654	0.01163	0.01726	0.02287	0.02793		654	0.0004204	0.0024	0.00602	0.01097	0.01677	0.0228	0.02845		654	0.0003524	0.00191	0.00505
										656	0.0001752	0.00156	0.0046	0.00864	0.01289	0.01681	0.0202		656	0.0003353	0.00232	0.00599	0.01081	0.01618	0.02143	0.02619		656	0.0004231	0.00251	0.0062	0.01102	0.01634	0.02168	0.02648		656	0.0003993	0.00228	0.0057	0.0104	0.01588	0.02162	0.027		656	0.0003365	0.00181	0.00479
										658	0.0001671	0.00149	0.00437	0.0082	0.01225	0.01596	0.01918		658	0.0003196	0.00221	0.00569	0.01025	0.01535	0.02035	0.02485		658	0.0004011	0.00239	0.00589	0.01045	0.01551	0.02061	0.02513		658	0.0003786	0.00216	0.00541	0.00988	0.01505	0.02051	0.02558		658	0.0003116	0.00171	0.00455
										660	0.0001553	0.0014	0.00413	0.00774	0.01156	0.01504	0.01812		660	0.0003016	0.00208	0.00537	0.0097	0.01449	0.01921	0.02345		660	0.0003788	0.00225	0.00556	0.00987	0.01467	0.01942	0.02381		660	0.0003603	0.00204	0.00511	0.00933	0.01422	0.01939	0.02417		660	0.0002924	0.00162	0.0043
										662	0.0001493	0.00132	0.00391	0.00733	0.01093	0.01424	0.01714		662	0.0002836	0.00197	0.00509	0.00918	0.01372	0.01819	0.0222		662	0.0003571	0.00214	0.00527	0.00935	0.01388	0.01842	0.02253		662	0.0003382	0.00193	0.00485	0.00884	0.01347	0.01835	0.02288		662	0.0002872	0.00153	0.00407
										664	0.0001466	0.00126	0.00372	0.00699	0.01042	0.01353	0.0163		664	0.0002719	0.00188	0.00484	0.00873	0.01305	0.01732	0.02111		664	0.0003404	0.00204	0.00502	0.0089	0.01322	0.01753	0.02145		664	0.0003228	0.00184	0.00462	0.00841	0.01282	0.01747	0.02177		664	0.0002662	0.00146	0.00389
										666	0.0001391	0.0012	0.00354	0.00665	0.00992	0.01288	0.01556		666	0.0002602	0.00179	0.00461	0.0083	0.01245	0.01648	0.02012		666	0.000325	0.00194	0.00479	0.00847	0.01259	0.01669	0.02042		666	0.0003079	0.00175	0.0044	0.00801	0.01222	0.01665	0.02074		666	0.0002452	0.0014	0.00371
										668	0.0001244	0.00113	0.00337	0.00632	0.00941	0.01223	0.01476		668	0.000248	0.0017	0.00438	0.00788	0.01181	0.01563	0.01906		668	0.0003089	0.00185	0.00455	0.00804	0.01195	0.01589	0.0194		668	0.0002942	0.00167	0.00419	0.00762	0.01158	0.01579	0.01965		668	0.0002235	0.00133	0.00352
										670	0.0001186	0.00107	0.00317	0.00595	0.00882	0.01151	0.01389		670	0.0002315	0.0016	0.00412	0.00741	0.01109	0.01472	0.01791		670	0.000291	0.00174	0.00428	0.00757	0.01124	0.01493	0.01822		670	0.0002764	0.00157	0.00394	0.00717	0.0109	0.01488	0.01855		670	0.0002279	0.00126	0.00332
										672	0.0001144	0.00103	0.00302	0.00566	0.00844	0.01096	0.01326		672	0.0002215	0.00153	0.00393	0.00708	0.01058	0.01403	0.0171		672	0.0002778	0.00166	0.00408	0.00722	0.01073	0.01423	0.01743		672	0.0002623	0.0015	0.00376	0.00682	0.01039	0.01418	0.01766		672	0.0002094	0.0012	0.00317
										674	0.0001034	0.0009711	0.00286	0.00537	0.00802	0.01041	0.01257		674	0.000212	0.00145	0.00373	0.00671	0.01005	0.0133	0.01623		674	0.0002647	0.00158	0.00388	0.00686	0.01018	0.01351	0.01653		674	0.000251	0.00142	0.00357	0.00647	0.00987	0.01346	0.01673		674	0.0002063	0.00115	0.00301
										676	9.552e-05	0.0009267	0.0027	0.00508	0.00757	0.00983	0.01189		676	0.0001976	0.00137	0.00353	0.00634	0.0095	0.01255	0.01536		676	0.0002502	0.00149	0.00367	0.00648	0.00962	0.01277	0.01562		676	0.0002372	0.00134	0.00337	0.00612	0.0093	0.0127	0.0158		676	0.0001914	0.00109	0.00284
										678	9.532e-05	0.0008551	0.00253	0.00478	0.00714	0.00926	0.01119		678	0.0001859	0.00129	0.00331	0.00596	0.00893	0.0118	0.01441		678	0.0002358	0.0014	0.00345	0.00611	0.00905	0.01201	0.01467		678	0.0002221	0.00126	0.00317	0.00577	0.00875	0.01196	0.01485		678	0.0001754	0.00102	0.00267
										680	8.97e-05	0.0008151	0.00241	0.00453	0.00677	0.00876	0.0106		680	0.0001782	0.00122	0.00315	0.00566	0.00846	0.0112	0.01364		680	0.0002232	0.00133	0.00327	0.00578	0.00856	0.01138	0.01391		680	0.0002105	0.0012	0.00301	0.00545	0.00829	0.01131	0.0141		680	0.0001654	0.0009679	0.00253
										682	8.297e-05	0.0007674	0.00227	0.00429	0.00638	0.00831	0.01002		682	0.0001677	0.00115	0.00297	0.00534	0.008	0.01056	0.0129		682	0.0002124	0.00126	0.00308	0.00546	0.00808	0.01076	0.01315		682	0.0002007	0.00113	0.00285	0.00514	0.00784	0.01068	0.01331		682	0.00016	0.0009132	0.00239
										684	7.16e-05	0.0007353	0.00214	0.00405	0.00603	0.00784	0.00945		684	0.0001599	0.00109	0.0028	0.00504	0.00755	0.00997	0.0122		684	0.0002001	0.00119	0.00291	0.00515	0.00763	0.01016	0.01243		684	0.0001873	0.00107	0.00269	0.00486	0.00741	0.01008	0.01256		684	0.0001507	0.0008651	0.00226
										686	7.701e-05	0.0006816	0.00202	0.00379	0.00567	0.00735	0.00892		686	0.0001474	0.00102	0.00262	0.00473	0.00709	0.00936	0.01145		686	0.0001892	0.00111	0.00273	0.00483	0.00718	0.00953	0.01167		686	0.0001773	0.0009993	0.00252	0.00455	0.00694	0.00947	0.01178		686	0.0001495	0.0008234	0.00212
										688	7.184e-05	0.0006576	0.00192	0.00359	0.00538	0.00697	0.00846		688	0.0001398	0.0009682	0.00251	0.00449	0.00674	0.00889	0.0109		688	0.000176	0.00105	0.00259	0.00459	0.00683	0.00904	0.01111		688	0.0001679	0.000946	0.00239	0.00432	0.0066	0.009	0.01117		688	0.0001435	0.0007745	0.002
										690	6.333e-05	0.0006087	0.0018	0.00338	0.00504	0.00659	0.00792		690	0.0001335	0.000908	0.00234	0.00421	0.00632	0.00832	0.01021		690	0.0001677	0.0009879	0.00243	0.00431	0.00642	0.0085	0.0104		690	0.0001586	0.0008874	0.00224	0.00406	0.00619	0.00844	0.0105		690	0.0001381	0.0007275	0.00188
										692	5.073e-05	0.0005733	0.0017	0.00318	0.00478	0.0062	0.00749		692	0.0001258	0.0008551	0.00221	0.00397	0.00595	0.00787	0.00964		692	0.0001571	0.0009307	0.0023	0.00406	0.00607	0.008	0.00982		692	0.0001493	0.000837	0.00211	0.00382	0.00582	0.00793	0.00987		692	0.000131	0.0006792	0.00177
										694	4.902e-05	0.0005364	0.00159	0.00298	0.00448	0.00579	0.00702		694	0.0001164	0.0007985	0.00206	0.00371	0.00555	0.00736	0.00903		694	0.0001463	0.0008719	0.00215	0.0038	0.00566	0.00751	0.00923		694	0.0001386	0.0007812	0.00197	0.00356	0.00543	0.00743	0.00924		694	0.0001222	0.0006352	0.00167
										696	4.329e-05	0.0005032	0.0015	0.0028	0.00424	0.00548	0.00665		696	0.0001093	0.0007511	0.00194	0.0035	0.00525	0.00694	0.00852		696	0.0001378	0.0008174	0.00202	0.00358	0.00534	0.00705	0.00872		696	0.0001306	0.0007368	0.00185	0.00335	0.00513	0.00701	0.00871		696	0.0001178	0.0005962	0.00156
										698	3.805e-05	0.0004783	0.00141	0.00266	0.00399	0.00519	0.00629		698	0.0001031	0.0007101	0.00184	0.00332	0.00497	0.00655	0.0081		698	0.0001316	0.0007722	0.00191	0.0034	0.00507	0.00668	0.00823		698	0.0001234	0.0006958	0.00176	0.00317	0.00488	0.00662	0.00823		698	0.000107	0.0005664	0.00147
										700	2.629e-05	0.0004344	0.00135	0.00251	0.00377	0.00492	0.00592		700	9.74e-05	0.0006656	0.00173	0.00312	0.00468	0.00616	0.00762		700	0.0001239	0.000727	0.00179	0.0032	0.00476	0.00627	0.00773		700	0.000119	0.0006506	0.00164	0.00298	0.00457	0.00622	0.00775		700	9.575e-05	0.0005296	0.00138
										702	2.371e-05	0.0004263	0.00125	0.00234	0.00354	0.00459	0.00558		702	9.165e-05	0.000624	0.00161	0.00291	0.00436	0.00578	0.00712		702	0.000115	0.0006766	0.00168	0.00298	0.00447	0.00587	0.00721		702	0.0001091	0.000605	0.00154	0.00277	0.00426	0.00581	0.00725		702	9.145e-05	0.0004933	0.00129
										704	2.79e-05	0.0003961	0.00119	0.00222	0.00338	0.00436	0.00529		704	8.577e-05	0.0005885	0.00153	0.00277	0.00412	0.00549	0.00677		704	0.0001106	0.000642	0.00158	0.00283	0.00424	0.00559	0.00686		704	0.0001049	0.0005741	0.00145	0.00262	0.00403	0.0055	0.0069		704	9.192e-05	0.0004616	0.00122
										706	2.062e-05	0.000366	0.00113	0.00211	0.00319	0.00409	0.005		706	7.956e-05	0.0005552	0.00145	0.00261	0.00386	0.00517	0.00641		706	0.0001023	0.000606	0.0015	0.00267	0.00402	0.00528	0.0065		706	9.906e-05	0.0005394	0.00137	0.00248	0.00382	0.00521	0.00649		706	8.862e-05	0.0004386	0.00115
										708	2.317e-05	0.0003546	0.00105	0.00197	0.00299	0.00388	0.00471		708	7.6e-05	0.0005208	0.00135	0.00244	0.00363	0.00485	0.006		708	9.868e-05	0.0005678	0.00141	0.00249	0.00378	0.00495	0.00609		708	9.348e-05	0.0005029	0.00128	0.00231	0.00356	0.00489	0.00613		708	7.239e-05	0.0004087	0.00108
										710	2.883e-05	0.0003306	0.0009981	0.00186	0.00285	0.00366	0.00446		710	7.034e-05	0.0004918	0.00128	0.00232	0.00342	0.00457	0.00573		710	9.354e-05	0.0005336	0.00133	0.00237	0.00356	0.00464	0.00576		710	8.682e-05	0.0004759	0.0012	0.0022	0.00337	0.00462	0.00578		710	8.438e-05	0.0003879	0.00102
										712	2.195e-05	0.0002994	0.0009413	0.00176	0.00269	0.00348	0.00422		712	6.62e-05	0.0004626	0.0012	0.00217	0.00322	0.0043	0.00538		712	8.729e-05	0.000503	0.00126	0.00223	0.00338	0.00439	0.00547		712	8.065e-05	0.0004478	0.00113	0.00207	0.00317	0.00433	0.00543		712	7.211e-05	0.0003598	0.0009515
										714	1.618e-05	0.0003011	0.0009044	0.00167	0.00255	0.00331	0.00402		714	6.299e-05	0.0004385	0.00114	0.00207	0.00306	0.0041	0.00512		714	8.178e-05	0.0004753	0.00119	0.00212	0.00321	0.00419	0.0052		714	7.77e-05	0.000424	0.00107	0.00196	0.00303	0.00412	0.00513		714	6.792e-05	0.0003413	0.0009087
										716	8.609e-06	0.0002768	0.0008561	0.00158	0.00242	0.00313	0.0038		716	5.754e-05	0.0004131	0.00108	0.00195	0.00288	0.00387	0.00487		716	7.652e-05	0.0004516	0.00112	0.00199	0.00303	0.00398	0.0049		716	7.432e-05	0.0003994	0.001	0.00183	0.00286	0.00389	0.00488		716	6.345e-05	0.0003052	0.0008494
										718	1.244e-05	0.0002755	0.0008069	0.00148	0.00227	0.00297	0.00361		718	5.291e-05	0.0003918	0.00102	0.00183	0.00274	0.00367	0.00458		718	6.965e-05	0.0004263	0.00107	0.00189	0.00288	0.00375	0.00466		718	6.872e-05	0.0003813	0.000955	0.00173	0.00269	0.00367	0.00462		718	6.961e-05	0.0002918	0.0007858
										720	1.786e-05	0.0002656	0.000764	0.00142	0.00216	0.00283	0.00344		720	4.843e-05	0.0003725	0.0009628	0.00174	0.00261	0.0035	0.00437		720	6.973e-05	0.0004067	0.0009957	0.0018	0.00271	0.00356	0.00445		720	6.472e-05	0.0003584	0.0009005	0.00165	0.00257	0.00349	0.00438		720	6.368e-05	0.000275	0.0007469
										722	1.609e-05	0.0002444	0.00072	0.00134	0.00206	0.00267	0.00327		722	4.817e-05	0.0003539	0.0009095	0.00166	0.00245	0.00334	0.0041		722	6.585e-05	0.0003814	0.0009485	0.0017	0.00258	0.00338	0.00422		722	6.03e-05	0.0003382	0.0008447	0.00156	0.00243	0.00331	0.00419		722	5.907e-05	0.0002514	0.0007224
										724	1.807e-05	0.0002359	0.0006869	0.00128	0.00194	0.00254	0.0031		724	4.505e-05	0.0003326	0.0008578	0.00156	0.00233	0.00315	0.00392		724	6.002e-05	0.0003607	0.0009023	0.00163	0.00246	0.00316	0.00394		724	5.626e-05	0.0003215	0.0007936	0.00146	0.00229	0.00311	0.00397		724	4.216e-05	0.0002441	0.0006707
										726	2.322e-05	0.0002195	0.0006533	0.0012	0.00185	0.00239	0.00293		726	4.238e-05	0.000314	0.0008078	0.00148	0.00218	0.00302	0.0037		726	5.811e-05	0.0003405	0.0008501	0.00153	0.00234	0.00301	0.00378		726	5.394e-05	0.0003039	0.0007556	0.00138	0.00216	0.00292	0.00376		726	4.603e-05	0.0002143	0.0006363
										728	1.918e-05	0.0002052	0.0006156	0.00114	0.00174	0.00227	0.00284		728	3.827e-05	0.0003001	0.0007629	0.00141	0.00207	0.00285	0.0035		728	5.395e-05	0.000323	0.0008109	0.00146	0.0022	0.00288	0.00362		728	5.063e-05	0.0002882	0.0007086	0.00131	0.00205	0.00278	0.00356		728	4.989e-05	0.000218	0.0006088
										730	2.796e-05	0.0002044	0.000589	0.00109	0.00165	0.0022	0.00269		730	3.75e-05	0.0002846	0.0007304	0.00134	0.00199	0.00272	0.00336		730	4.894e-05	0.0003089	0.000756	0.00138	0.00208	0.00272	0.0034		730	4.673e-05	0.0002719	0.0006727	0.00126	0.00194	0.00261	0.0034		730	4.091e-05	0.0002103	0.000579
										732	2.491e-05	0.0001853	0.0005583	0.00103	0.00157	0.00207	0.00251		732	3.703e-05	0.0002688	0.0006889	0.00126	0.00187	0.00255	0.00318		732	4.78e-05	0.0002907	0.0007265	0.0013	0.00198	0.0026	0.00319		732	4.312e-05	0.0002572	0.0006333	0.00117	0.00181	0.00247	0.00321		732	3.733e-05	0.0001967	0.0005523
										734	1.924e-05	0.0001814	0.0005307	0.0009745	0.00148	0.00197	0.0024		734	3.28e-05	0.0002564	0.0006557	0.0012	0.00179	0.00244	0.00304		734	4.475e-05	0.0002769	0.0006868	0.00123	0.00187	0.00247	0.00307		734	4.1e-05	0.0002475	0.000601	0.00111	0.00172	0.00235	0.00309		734	3.894e-05	0.0001832	0.0005115
										736	2.447e-05	0.0001757	0.0004992	0.0009259	0.00141	0.00187	0.00229		736	2.909e-05	0.0002453	0.000619	0.00115	0.00169	0.00234	0.00289		736	4.162e-05	0.000265	0.0006494	0.00118	0.00176	0.00235	0.00296		736	4.066e-05	0.0002376	0.0005709	0.00106	0.00163	0.00223	0.00293		736	3.888e-05	0.0001812	0.0004829
										738	1.546e-05	0.0001614	0.0004805	0.0008935	0.00135	0.00179	0.00217		738	3.099e-05	0.0002285	0.0005905	0.00108	0.00166	0.00224	0.00273		738	3.887e-05	0.0002529	0.0006166	0.0011	0.00169	0.00225	0.00276		738	3.525e-05	0.0002233	0.00054	0.0009997	0.00156	0.00212	0.00283		738	2.013e-05	0.0001613	0.0004573
										740	1.638e-05	0.0001638	0.0004562	0.0008358	0.00127	0.00169	0.00204		740	3.027e-05	0.0002209	0.0005533	0.00102	0.00157	0.00214	0.00255		740	3.854e-05	0.0002384	0.000596	0.00107	0.0016	0.00216	0.00268		740	3.36e-05	0.0002106	0.0005168	0.0009419	0.00151	0.00201	0.00268		740	3.499e-05	0.0001641	0.0004405
										742	2.284e-05	0.0001555	0.0004366	0.0008083	0.00121	0.00162	0.00195		742	2.707e-05	0.0002095	0.0005299	0.0009798	0.00148	0.00204	0.00249		742	3.514e-05	0.0002291	0.0005638	0.000995	0.00153	0.00207	0.00256		742	3.208e-05	0.0002036	0.0004925	0.0009046	0.00141	0.00194	0.00255		742	2.459e-05	0.0001546	0.0004331
										744	2.169e-05	0.0001511	0.0004127	0.0007829	0.00117	0.00154	0.00188		744	2.488e-05	0.0001999	0.0005093	0.0009363	0.00138	0.00194	0.00235		744	3.46e-05	0.000216	0.0005332	0.0009533	0.00146	0.00197	0.00241		744	2.782e-05	0.0001931	0.000463	0.0008579	0.00131	0.00184	0.00243		744	1.766e-05	0.0001554	0.0004039
										746	2.859e-05	0.0001264	0.0003933	0.0007369	0.00111	0.00145	0.00179		746	2.497e-05	0.0001913	0.0004771	0.0008756	0.00136	0.00187	0.00226		746	3.341e-05	0.0002059	0.0005124	0.000909	0.00142	0.00183	0.00229		746	3.061e-05	0.0001815	0.0004366	0.0008069	0.00128	0.00174	0.00228		746	2.421e-05	0.0001498	0.0003948
										748	2.51e-05	0.0001271	0.0003751	0.0007088	0.00107	0.0014	0.00175		748	2.316e-05	0.0001827	0.0004635	0.000838	0.00128	0.00178	0.00216		748	3.007e-05	0.0001996	0.0004806	0.0008571	0.00132	0.0018	0.00216		748	2.727e-05	0.0001762	0.0004156	0.000774	0.00119	0.00169	0.0022		748	1.338e-05	0.0001348	0.0003775
										750	3.151e-05	0.0001067	0.0003588	0.0006892	0.00102	0.00138	0.00167		750	2.276e-05	0.0001744	0.0004418	0.0008175	0.00121	0.00171	0.00202		750	2.705e-05	0.0001896	0.0004659	0.0008216	0.00125	0.00171	0.00212		750	2.569e-05	0.0001667	0.0004061	0.0007455	0.00113	0.00162	0.00215		750	1.483e-05	0.0001328	0.0003584
										752	3.47e-05	0.0001148	0.0003556	0.0006722	0.0009508	0.00136	0.00155		752	2.286e-05	0.0001688	0.0004179	0.0007749	0.00116	0.00161	0.00196		752	2.256e-05	0.0001778	0.0004428	0.0007916	0.00117	0.0016	0.00198		752	2.244e-05	0.0001614	0.0003791	0.0006898	0.00106	0.00153	0.00201		752	9.282e-06	0.0001201	0.0003391
										754	1.993e-05	0.0001108	0.0003475	0.0006301	0.0009052	0.00121	0.00149		754	2.014e-05	0.00016	0.0004078	0.0007322	0.00113	0.00155	0.00189		754	2.876e-05	0.0001676	0.0004133	0.0007546	0.00112	0.00158	0.00187		754	2.105e-05	0.0001482	0.0003633	0.0006621	0.00104	0.00145	0.00191		754	2.05e-05	0.0001265	0.0003307
										756	2.845e-05	0.0001062	0.0003184	0.0006204	0.0008677	0.0012	0.00143		756	1.828e-05	0.0001507	0.0003807	0.0006987	0.0011	0.0015	0.0018		756	2.251e-05	0.0001637	0.000402	0.0007087	0.00109	0.00151	0.0018		756	1.672e-05	0.0001398	0.0003472	0.0006327	0.0009974	0.00141	0.00185		756	1.467e-05	0.0001101	0.0003122
										758	1.856e-05	9.094e-05	0.0002908	0.0005964	0.0008376	0.00115	0.00143		758	1.602e-05	0.0001471	0.0003723	0.0006699	0.00105	0.00144	0.00169		758	2.082e-05	0.0001563	0.0003843	0.000678	0.0009957	0.00144	0.00173		758	1.818e-05	0.0001356	0.0003265	0.0006076	0.0009425	0.00135	0.00178		758	9.908e-06	0.0001136	0.0003127
										760	1.577e-05	9.56e-05	0.0002893	0.0005699	0.0008275	0.00108	0.00136		760	1.78e-05	0.0001373	0.000346	0.0006505	0.00104	0.00134	0.00161		760	2.162e-05	0.0001535	0.0003617	0.0006328	0.0009317	0.00137	0.00161		760	1.792e-05	0.0001292	0.0003159	0.0005869	0.0009098	0.00129	0.00166		760	1.446e-05	0.0001024	0.0002949
										762	2.504e-05	8.678e-05	0.0002761	0.0005374	0.0008018	0.00102	0.00128		762	2.084e-05	0.0001326	0.0003302	0.000595	0.0009972	0.00132	0.00158		762	2.071e-05	0.0001467	0.0003385	0.0006047	0.0009162	0.00129	0.00158		762	1.656e-05	0.0001223	0.0003043	0.0005608	0.0008443	0.00122	0.00163		762	1.32e-05	9.497e-05	0.0002866
										764	1.919e-05	8.151e-05	0.0002649	0.0005245	0.000755	0.0009873	0.00125		764	2.224e-05	0.0001242	0.0003186	0.0005823	0.0009742	0.00124	0.00147		764	1.792e-05	0.0001393	0.0003279	0.0005567	0.0008401	0.00129	0.00153		764	1.18e-05	0.0001135	0.0002857	0.000541	0.0008301	0.00116	0.00156		764	7.076e-06	9.641e-05	0.0002621
										766	2.15e-05	9.426e-05	0.000259	0.0005184	0.0007413	0.0009745	0.00128		766	2.078e-05	0.0001216	0.000319	0.0005481	0.0009191	0.00124	0.00141		766	1.922e-05	0.0001327	0.000322	0.000558	0.0008125	0.00124	0.00151		766	1.167e-05	0.0001101	0.0002747	0.0005197	0.0007863	0.00111	0.00147		766	7.607e-06	0.0001007	0.0002474
										768	1.274e-05	6.423e-05	0.0002634	0.0004804	0.0007077	0.0009458	0.00113		768	1.822e-05	0.0001143	0.0002932	0.0005298	0.0009005	0.00117	0.0014		768	2.075e-05	0.0001285	0.0002983	0.0005277	0.0007831	0.00115	0.00137		768	1.399e-05	0.0001032	0.0002659	0.0005058	0.000794	0.00109	0.00143		768	8.05e-08	8.69e-05	0.00025
										770	9.1e-06	7.185e-05	0.0002398	0.0004587	0.0006808	0.0008996	0.00114		770	1.849e-05	0.0001107	0.0002752	0.0005095	0.0008585	0.00112	0.00132		770	1.968e-05	0.0001178	0.0002697	0.0005159	0.0007681	0.00112	0.00137		770	1.368e-05	9.678e-05	0.0002559	0.0004802	0.0007205	0.00107	0.00136		770	0	9.062e-05	0.0002351
										772	1.691e-05	6.98e-05	0.0002225	0.00043	0.0006709	0.0008905	0.00111		772	1.709e-05	0.000104	0.000272	0.0005026	0.0008317	0.00106	0.00123		772	1.986e-05	0.000115	0.0002696	0.0004979	0.0007273	0.00108	0.00133		772	1.127e-05	9.279e-05	0.0002357	0.000454	0.0007109	0.00101	0.00133		772	5.85e-06	8.308e-05	0.0002305
										774	4.084e-06	6.376e-05	0.0002207	0.0004288	0.0006428	0.000855	0.00108		774	1.933e-05	9.699e-05	0.0002479	0.0004787	0.0008263	0.00104	0.00124		774	2.212e-05	0.0001066	0.0002523	0.0004831	0.0007442	0.00101	0.00126		774	7.019e-06	9.154e-05	0.0002277	0.0004445	0.0006876	0.0009359	0.00125		774	1.07e-06	6.657e-05	0.0001946
										776	1.577e-05	4.45e-05	0.00021	0.0004088	0.0005835	0.0008202	0.00106		776	1.535e-05	9.001e-05	0.0002315	0.0004366	0.0007625	0.00097	0.00121		776	1.76e-05	0.0001035	0.0002524	0.00047	0.0007382	0.0009714	0.00123		776	1.104e-05	8.344e-05	0.0002231	0.0004009	0.0006511	0.0009289	0.00122		776	7.419e-07	6.169e-05	0.0001776
										778	1.784e-05	5.063e-05	0.0002106	0.0003808	0.0005696	0.0008149	0.00103		778	1.937e-05	9.084e-05	0.0002403	0.0004435	0.0007453	0.0009373	0.00115		778	1.645e-05	9.816e-05	0.0002418	0.0004473	0.0006828	0.000971	0.00119		778	1.294e-05	8.08e-05	0.0002211	0.0003983	0.0006253	0.0008863	0.00119		778	1.009e-06	6.077e-05	0.0001805
										780	3.541e-06	4.508e-05	0.0001906	0.000358	0.0005647	0.0007736	0.0009986		780	1.661e-05	8.617e-05	0.0002269	0.000431	0.0007161	0.0008706	0.00111		780	1.261e-05	9.558e-05	0.0002198	0.0004372	0.0006446	0.0009322	0.00117		780	1.297e-05	7.311e-05	0.0002044	0.0003936	0.0006179	0.0009072	0.00115		780	1.229e-05	5.182e-05	0.0001634
[truncated: 28 more columns]

## Sheet: fig. 4b
spectra			inserted
Weavlength	3.500(V)		Luminance(CD/m^2)	Efficiency(lm/W)	EQE(%)
380	0.0001428		2.487	110.663	30.87
382	0.0001187		8.317	105.601	30.35
384	9.194e-05		48.98	91.9335	28.64
386	0.0001097		159	78.9979	26.65
388	0.0001082		383.2	68.6467	24.93
390	9.228e-05		1048	56.6459	22.73
392	8.134e-05		3249	42.236	19.55
394	8.127e-05		6695	31.5305	16.53
396	7.769e-05		10980	23.9714	14.06
398	6.058e-05		20910	15.2518	10.87
400	6.394e-05		40650	7.85728	7.62
402	6.349e-05		47190	3.62156	4.4
404	5.938e-05
406	6.799e-05
408	6.654e-05
410	5.64e-05
412	6.046e-05
414	6.107e-05
416	7.376e-05
418	8.081e-05
420	9.663e-05
422	0.0001075
424	0.0001344
426	0.000172
428	0.0002113
430	0.000262
432	0.0003378
434	0.0004281
436	0.0005366
438	0.0006624
440	0.0008139
442	0.001
444	0.001249
446	0.001507
448	0.001784
450	0.002082
452	0.002458
454	0.002821
456	0.003285
458	0.003709
460	0.004147
462	0.004539
464	0.005062
466	0.005439
468	0.005854
470	0.006238
472	0.006567
474	0.006953
476	0.007245
478	0.007521
480	0.007696
482	0.007982
484	0.008119
486	0.008278
488	0.008296
490	0.008476
492	0.008541
494	0.008622
496	0.008703
498	0.008771
500	0.008781
502	0.008831
504	0.008953
506	0.009037
508	0.009171
510	0.00936
512	0.009572
514	0.009834
516	0.01016
518	0.01056
520	0.01106
522	0.01165
524	0.01224
526	0.01299
528	0.01372
530	0.0145
532	0.01537
534	0.01614
536	0.01683
538	0.01757
540	0.01823
542	0.01868
544	0.01919
546	0.01952
548	0.01975
550	0.01994
552	0.01989
554	0.01986
556	0.01978
558	0.01942
560	0.01911
562	0.01868
564	0.01825
566	0.01779
568	0.01731
570	0.0168
572	0.01631
574	0.01582
576	0.01535
578	0.01493
580	0.01449
582	0.01406
584	0.01382
586	0.01345
588	0.01326
590	0.01307
592	0.01313
594	0.01336
596	0.01367
598	0.01429
600	0.01504
602	0.01586
604	0.0165
606	0.017
608	0.01725
610	0.017
612	0.01658
614	0.01589
616	0.01492
618	0.01371
620	0.01263
622	0.01153
624	0.01059
626	0.009614
628	0.008747
630	0.008079
632	0.007471
634	0.006916
636	0.006382
638	0.00601
640	0.005661
642	0.005396
644	0.005159
646	0.005028
648	0.00496
650	0.00494
652	0.004983
654	0.005063
656	0.005149
658	0.005232
660	0.005296
662	0.005328
664	0.005304
666	0.005224
668	0.005087
670	0.004855
672	0.004641
674	0.004378
676	0.004074
678	0.003755
680	0.003476
682	0.003205
684	0.002934
686	0.002665
688	0.002468
690	0.002254
692	0.00208
694	0.001895
696	0.001763
698	0.00165
700	0.00152
702	0.001416
704	0.001343
706	0.001277
708	0.001206
710	0.00116
712	0.001119
714	0.001096
716	0.00107
718	0.001052
720	0.001045
722	0.001019
724	0.001009
726	0.0009914
728	0.0009724
730	0.0009626
732	0.0009291
734	0.0009028
736	0.0008808
738	0.0008505
740	0.0008151
742	0.0007789
744	0.0007341
746	0.0007006
748	0.0006593
750	0.0006314
752	0.0005937
754	0.0005493
756	0.0005182
758	0.0004791
760	0.0004605
762	0.00044
764	0.0004122
766	0.0003931
768	0.0003724
770	0.0003465
772	0.0003182
774	0.0003166
776	0.0002946
778	0.0002724
780	0.0002722

[truncated: 39 more sheets: fig.4c, fig.4d, fig.4e, fig.4f, fig.4g, fig.4h, fig.5a, fig.5b, fig.6b, fig.7b, fig.7c, fig.7d, fig.7e, supplementary fig.1a, supplementary fig.1b, supplementary fig.2, supplementary fig.4a, supplementary fig.4b, supplementary fig.4c, supplementary fig.4d …]
